# Supplementary material for: Single-cell transcriptomics reveals a role for pancreatic duct cells as potential mediators of inflammation in diabetes mellitus
Source: Front Immunol. 2024 Apr 29;15:1381319. doi: 10.3389/fimmu.2024.1381319 (PMC11089191; doi:10.3389/fimmu.2024.1381319)
Supplement: Supplementary file 4 [file Table_2.xlsx]

## Sheet: Alpha IL1b+IFNg
Gene	p_val	avg_log2FC	Alpha IL1b+IFNg	Alpha Untreated	p_val_adj
HLA-E	2.02785e-161	2.85139	0.995	0.87	6.80122e-157
SOD2	7.0797e-142	3.83567	0.864	0.266	2.37446e-137
PSME2	5.68974e-141	2.05927	0.975	0.834	1.90828e-136
GBP2	4.92175e-139	2.0118	0.752	0.036	1.65071e-134
PSMB9	1.04001e-137	1.91337	0.805	0.127	3.48808e-133
B2M	5.78601e-136	1.54184	1	1	1.94057e-131
HLA-C	8.19672e-132	1.43196	1	0.998	2.7491e-127
RARRES3	1.13699e-131	2.16527	0.811	0.171	3.81334e-127
HLA-B	4.22187e-130	1.68763	1	0.983	1.41597e-125
TAPBP	1.8159e-125	1.49867	0.933	0.558	6.09034e-121
PSMB8	2.9509e-120	1.60168	0.88	0.415	9.89701e-116
STAT1	5.52744e-113	2.47634	0.847	0.464	1.85385e-108
GBP1	6.60008e-111	1.5572	0.629	0.014	2.2136e-106
IRF1	3.1273e-110	1.88142	0.783	0.217	1.04887e-105
PSME1	7.26566e-110	1.20811	0.982	0.897	2.43683e-105
CTSS	3.51653e-108	1.5005	0.678	0.078	1.17941e-103
HLA-A	6.31031e-106	1.26563	1	1	2.11642e-101
NFKBIA	7.88263e-106	2.35433	0.8	0.274	2.64375e-101
CP	5.00337e-105	2.82516	0.872	0.36	1.67808e-100
IL18BP	6.09388e-102	1.04731	0.685	0.102	2.04383e-97
TAP1	1.1179e-100	1.30638	0.711	0.164	3.74931e-96
IFIT3	4.33973e-98	1.48916	0.586	0.025	1.4555e-93
CEBPD	1.52387e-93	1.82329	0.813	0.34	5.11091e-89
SOCS1	4.14823e-93	1.37892	0.849	0.321	1.39127e-88
BIRC3	2.0135e-92	1.67201	0.621	0.064	6.75309e-88
NAMPT	4.73739e-91	1.43148	0.869	0.475	1.58887e-86
UBE2L6	9.4214e-90	1.20673	0.747	0.283	3.15984e-85
CXCL8	2.19727e-81	2.88072	0.535	0.036	7.36942e-77
CASP4	3.74793e-81	0.936212	0.654	0.151	1.25702e-76
APOL6	9.28604e-81	0.869857	0.663	0.169	3.11445e-76
PPA1	4.6503e-77	0.83032	0.989	0.946	1.55967e-72
TMSB10	1.02546e-74	1.44536	0.99	0.978	3.4393e-70
VMP1	1.37026e-72	1.45313	0.819	0.497	4.59573e-68
CRYBA2	3.00298e-71	-1.44092	0.9	0.997	1.00717e-66
SAT1	4.01449e-71	1.386	0.959	0.849	1.34642e-66
RNF213	7.36958e-71	1.40752	0.773	0.416	2.47168e-66
TNFSF10	1.49902e-70	1.35516	0.729	0.323	5.02757e-66
LAP3	3.65359e-69	1.18721	0.65	0.23	1.22538e-64
NEURL3	2.00514e-68	0.981275	0.466	0.03	6.72503e-64
APOL2	3.53361e-68	0.98645	0.563	0.122	1.18514e-63
HLA-F	1.31301e-67	0.755227	0.563	0.112	4.40372e-63
PARP14	1.35621e-67	1.03075	0.681	0.276	4.54859e-63
TYMP	1.70887e-67	1.00403	0.573	0.132	5.73137e-63
CD40	1.05632e-65	0.890297	0.611	0.176	3.5428e-61
FTH1	1.26514e-65	1.66995	1	0.993	4.24314e-61
C2CD4A	6.73688e-65	1.35058	0.908	0.672	2.25948e-60
CD74	4.10275e-63	0.974276	0.596	0.166	1.37602e-58
LCN2	1.29331e-62	2.9937	0.386	0	4.33765e-58
IL32	6.17768e-62	1.91268	0.391	0.005	2.07193e-57
IFI35	8.92277e-62	0.780706	0.681	0.294	2.99261e-57
ISG15	2.08671e-59	1.02398	0.658	0.24	6.99861e-55
PLSCR1	9.68038e-59	0.673856	0.658	0.272	3.2467e-54
CXCL2	1.67466e-58	1.81682	0.425	0.036	5.61666e-54
GBP4	3.72827e-58	0.989523	0.371	0.005	1.25042e-53
ICAM1	7.90609e-57	0.981976	0.378	0.014	2.65162e-52
TAP2	1.10969e-55	0.564127	0.443	0.058	3.7218e-51
AC083837.1	9.18759e-55	0.586403	0.373	0.015	3.08143e-50
CXCL6	1.45981e-54	2.58956	0.355	0.007	4.89606e-50
NCOA7	4.13498e-54	1.0705	0.663	0.335	1.38683e-49
CXCL1	5.01275e-54	3.16505	0.411	0.041	1.68123e-49
EPSTI1	1.40779e-53	0.685445	0.552	0.166	4.7216e-49
ZC3H12A	1.47342e-53	0.680402	0.414	0.047	4.94169e-49
WARS	2.83901e-53	1.98439	0.521	0.146	9.52176e-49
USP30-AS1	4.78871e-53	0.47392	0.351	0.008	1.60608e-48
APOL1	1.22761e-52	0.543005	0.361	0.017	4.11729e-48
DYNLT1	2.32961e-52	0.757007	0.947	0.893	7.81327e-48
CARHSP1	4.25329e-52	1.11699	0.837	0.631	1.42651e-47
ELF3	7.81495e-52	1.13861	0.878	0.692	2.62106e-47
PAPPA2	1.18811e-51	-0.894333	0.453	0.816	3.9848e-47
ETV7	2.43106e-51	0.451376	0.396	0.041	8.15353e-47
MT2A	1.09489e-50	2.48159	0.557	0.169	3.67216e-46
ISG20	1.29876e-50	0.770684	0.529	0.149	4.3559e-46
PCSK2	1.3123e-50	-0.789369	0.949	0.992	4.40131e-46
FAP	2.32881e-50	-0.737312	0.588	0.882	7.81059e-46
TMOD1	5.96236e-50	0.745548	0.949	0.839	1.99972e-45
PSMB10	7.10114e-50	0.518569	0.484	0.113	2.38165e-45
C2CD4B	2.13915e-49	1.18732	0.888	0.694	7.17448e-45
MX1	2.9385e-49	0.573703	0.466	0.103	9.85545e-45
CLIC1	4.00502e-49	0.764433	0.97	0.92	1.34325e-44
BATF2	3.28661e-48	0.457036	0.31	0.002	1.1023e-43
CHGA	1.37927e-47	1.55217	0.997	0.995	4.62592e-43
CFB	9.24871e-47	0.511973	0.302	0.002	3.10192e-42
LOXL4	2.55478e-46	-1.04178	0.45	0.814	8.56848e-42
SLC7A8	2.70376e-46	-0.694328	0.481	0.807	9.06813e-42
SNPH	3.63734e-46	0.884942	0.402	0.068	1.21993e-41
JAK1	4.62817e-46	0.732846	0.841	0.663	1.55224e-41
IFI6	1.25088e-45	0.852904	0.857	0.601	4.19532e-41
DNAJA1	5.65989e-43	0.715606	0.941	0.88	1.89827e-38
PPP1R1A	1.57127e-42	-0.723389	0.81	0.954	5.26989e-38
OPTN	3.64446e-42	0.711661	0.77	0.552	1.22231e-37
BTN3A2	4.10063e-42	0.376085	0.315	0.022	1.37531e-37
GCNT3	7.18721e-42	0.518646	0.356	0.044	2.41052e-37
VAMP5	7.55395e-42	1.05335	0.686	0.442	2.53352e-37
NNMT	8.05324e-42	1.37876	0.724	0.426	2.70098e-37
BTG1	6.10125e-41	0.725174	0.979	0.942	2.0463e-36
TRIM56	2.96545e-40	0.549118	0.601	0.277	9.94582e-36
GSDMD	4.16293e-40	0.590482	0.657	0.352	1.3962e-35
PEG10	4.17498e-40	-1.22272	0.685	0.895	1.40025e-35
TMEM132A	1.34625e-39	0.571762	0.493	0.173	4.51519e-35
PTMA	2.70727e-39	0.581512	0.998	0.99	9.07991e-35
PDK4	8.02218e-39	-0.883252	0.438	0.768	2.69056e-34
CXCL3	1.13294e-38	1.35587	0.273	0.01	3.79978e-34
S100A11	4.00054e-38	0.90739	0.938	0.848	1.34174e-33
TMSB4X	9.06826e-38	1.09916	0.98	0.963	3.0414e-33
NDUFV2	3.78885e-37	0.745948	0.982	0.937	1.27074e-32
RHBDF2	4.0787e-37	0.3576	0.338	0.052	1.36796e-32
DDX60	7.20751e-37	0.399358	0.35	0.064	2.41733e-32
ATF3	1.47198e-36	1.01374	0.563	0.247	4.93688e-32
IFIH1	8.22256e-36	0.626489	0.649	0.352	2.75777e-31
PDLIM2	1.5154e-35	-0.528285	0.278	0.619	5.0825e-31
TNIP1	7.7646e-35	0.47976	0.511	0.21	2.60417e-30
TM4SF4	9.78107e-35	-0.802979	0.915	0.99	3.28047e-30
MIR7-3HG	1.03958e-34	0.75601	0.967	0.926	3.48666e-30
SLC3A2	4.84266e-34	-0.63665	0.741	0.904	1.62418e-29
TGM2	7.77672e-34	0.843922	0.475	0.152	2.60823e-29
ERO1A	8.83632e-34	0.714954	0.688	0.447	2.96361e-29
MARCKS	1.00531e-33	0.795159	0.918	0.861	3.37169e-29
TMEM163	1.07577e-33	0.581853	0.573	0.301	3.60801e-29
NFKBIZ	1.0959e-33	0.607678	0.534	0.228	3.67555e-29
FEZ1	1.3696e-33	0.563522	0.512	0.222	4.5935e-29
GSTO1	1.48062e-33	0.575404	0.897	0.772	4.96584e-29
PLCE1	1.84854e-33	-1.08408	0.21	0.516	6.19982e-29
PARP9	2.18715e-33	0.550152	0.589	0.32	7.33547e-29
PSMB8-AS1	2.33247e-33	0.330394	0.34	0.066	7.82288e-29
IZUMO4	7.08354e-33	0.312242	0.297	0.041	2.37575e-28
SP110	1.0982e-32	0.29632	0.273	0.027	3.68324e-28
RND1	1.44149e-32	0.444715	0.256	0.02	4.8346e-28
BEX3	3.48831e-32	-0.546427	0.964	0.998	1.16994e-27
NUB1	5.0167e-32	0.528701	0.629	0.391	1.68255e-27
ABCC8	5.92291e-32	-0.564826	0.338	0.662	1.98649e-27
SCG2	6.10767e-32	-0.667342	0.984	1	2.04845e-27
HDGF	7.34036e-32	0.614634	0.654	0.431	2.46188e-27
ADAR	9.09139e-32	0.473451	0.727	0.519	3.04916e-27
CDC42SE2	1.14091e-31	0.50838	0.78	0.597	3.82649e-27
TRAFD1	1.50541e-31	0.417324	0.384	0.11	5.049e-27
ODF3B	2.44752e-31	0.396327	0.368	0.096	8.20872e-27
NAA20	3.50207e-31	-0.483808	0.933	0.983	1.17456e-26
TPI1	4.67782e-31	0.757906	0.998	0.99	1.56889e-26
JUNB	5.91853e-31	0.678151	0.954	0.873	1.98502e-26
ST5	8.92823e-31	0.576554	0.458	0.188	2.99444e-26
TAPBPL	1.06131e-30	0.41125	0.509	0.23	3.55952e-26
IER3	3.06895e-30	1.00973	0.57	0.267	1.02929e-25
KLHL41	3.95391e-30	-0.696366	0.276	0.582	1.3261e-25
ATP1B1	7.9882e-30	0.689182	0.98	0.964	2.67916e-25
RAC1	8.28756e-30	0.490484	0.98	0.975	2.77956e-25
ZFP36L1	8.43895e-30	0.791787	0.432	0.154	2.83034e-25
MRPL14	9.35888e-30	0.495672	0.836	0.707	3.13887e-25
ARRDC3	1.16678e-29	0.644396	0.632	0.379	3.91325e-25
IFITM3	1.24842e-29	0.435937	0.273	0.037	4.18707e-25
ID4	2.1562e-29	1.01948	0.741	0.592	7.23169e-25
PRRG4	3.78049e-29	0.38238	0.412	0.134	1.26794e-24
ENO1	5.60445e-29	0.713766	0.966	0.924	1.87968e-24
RRAS	6.64242e-29	0.495346	0.437	0.181	2.2278e-24
TNFRSF14	9.0805e-29	0.440352	0.407	0.147	3.04551e-24
EHF	1.77763e-28	0.496279	0.502	0.23	5.962e-24
DTX3L	2.21804e-28	0.362052	0.456	0.183	7.4391e-24
ETV6	2.38687e-28	0.380659	0.399	0.135	8.00531e-24
ANKRD12	2.65514e-28	0.555339	0.849	0.702	8.90506e-24
CERK	3.3692e-28	-0.408144	0.337	0.628	1.12999e-23
TRIM69	5.95928e-28	0.396693	0.489	0.213	1.99868e-23
CNN3	1.60045e-27	0.391702	0.466	0.215	5.36775e-23
GAMT	1.68371e-27	-0.382409	0.365	0.66	5.64698e-23
RPL7A	3.65241e-27	-0.331152	1	1	1.22498e-22
EEF1B2	3.92949e-27	-0.389066	0.957	0.988	1.31791e-22
C16orf45	4.05793e-27	0.489909	0.747	0.56	1.36099e-22
ANXA4	4.79991e-27	0.590424	0.673	0.509	1.60984e-22
ARAP1	4.99744e-27	0.425066	0.471	0.21	1.67609e-22
PEA15	5.50385e-27	0.438916	0.443	0.193	1.84594e-22
MAFB	7.69127e-27	-0.602872	0.787	0.954	2.57958e-22
TIMP1	9.30386e-27	0.798077	0.967	0.929	3.12042e-22
GCG	1.27518e-26	-0.492191	0.993	0.993	4.27683e-22
CHGB	1.37008e-26	-0.747426	0.995	1	4.5951e-22
SAMD9	1.76573e-26	0.325055	0.351	0.103	5.92207e-22
SLC40A1	4.25357e-26	0.580844	0.681	0.487	1.4266e-21
SOCS2	4.87779e-26	0.43154	0.279	0.059	1.63596e-21
G6PC2	1.00799e-25	-0.647323	0.227	0.513	3.38069e-21
ATP6V0B	1.03687e-25	-0.507899	0.972	0.998	3.47756e-21
SQOR	1.22028e-25	0.457717	0.54	0.301	4.09269e-21
APP	1.3911e-25	0.538959	0.947	0.922	4.66562e-21
FFAR2	1.45473e-25	0.421669	0.3	0.073	4.87903e-21
GLRX	1.91987e-25	0.583656	0.764	0.609	6.43905e-21
ALCAM	1.97111e-25	0.546818	0.798	0.684	6.61092e-21
STAP2	2.92968e-25	0.359863	0.415	0.162	9.82584e-21
MYO1B	3.65264e-25	0.503032	0.724	0.55	1.22506e-20
TTC3	4.79855e-25	-0.443766	0.913	0.968	1.60939e-20
C4orf3	6.2481e-25	0.534351	0.921	0.871	2.09555e-20
PNRC1	1.10202e-24	0.494543	0.905	0.812	3.69606e-20
TOP1	1.16733e-24	0.519349	0.8	0.675	3.9151e-20
RABGAP1L	1.66448e-24	0.38952	0.562	0.321	5.5825e-20
CPE	2.10758e-24	-0.435384	1	1	7.0686e-20
UBE2D3	3.37025e-24	0.420714	0.941	0.88	1.13035e-19
HIF1A	5.36689e-24	0.53113	0.724	0.558	1.8e-19
P4HB	1.28999e-23	0.510018	0.952	0.936	4.3265e-19
LYN	6.40898e-23	0.301621	0.287	0.076	2.14951e-18
PHF11	7.4108e-23	0.294178	0.386	0.157	2.48551e-18
C12orf75	9.41872e-23	-0.375587	0.946	0.981	3.15894e-18
PRKAG2-AS1	1.09614e-22	-0.306245	0.143	0.394	3.67633e-18
CNIH2	1.37947e-22	-0.511243	0.586	0.805	4.6266e-18
RBCK1	1.53658e-22	0.44111	0.795	0.646	5.15354e-18
CFLAR	1.67425e-22	0.414271	0.512	0.289	5.61527e-18
REEP2	4.50632e-22	-0.256941	0.164	0.42	1.51138e-17
NMI	4.57778e-22	0.299162	0.361	0.134	1.53534e-17
RABAC1	5.12321e-22	-0.404777	0.977	0.99	1.71827e-17
SPC25	5.25103e-22	-0.464587	0.31	0.58	1.76114e-17
SP100	5.85802e-22	0.287495	0.401	0.171	1.96472e-17
TSC22D1	7.70381e-22	0.746158	0.834	0.787	2.58378e-17
UNC119	1.0915e-21	0.46552	0.507	0.294	3.66078e-17
MDK	1.17383e-21	0.468457	0.86	0.766	3.93692e-17
SLC30A8	1.2158e-21	-0.426142	0.808	0.963	4.07768e-17
NT5DC2	1.47675e-21	-0.274673	0.161	0.401	4.95287e-17
DST	2.71822e-21	0.578492	0.829	0.729	9.11665e-17
DHRS2	3.90286e-21	-0.71597	0.511	0.721	1.30898e-16
CFC1	4.87572e-21	-0.633767	0.649	0.821	1.63527e-16
HGD	1.14685e-20	0.325942	0.361	0.139	3.84642e-16
PGAM1	1.23081e-20	0.467709	0.92	0.895	4.12801e-16
SCG3	1.36825e-20	0.377898	0.985	0.981	4.58898e-16
PARVB	1.75806e-20	-0.382681	0.414	0.638	5.89636e-16
MTUS1	2.62819e-20	0.55659	0.571	0.359	8.81469e-16
RAP1B	2.90573e-20	0.373817	0.778	0.648	9.74552e-16
PTP4A2	3.29709e-20	0.417161	0.814	0.724	1.10581e-15
ANKRD36C	3.45783e-20	0.51586	0.253	0.068	1.15972e-15
SOX4	3.86019e-20	0.648862	0.31	0.102	1.29467e-15
TMEM258	3.88762e-20	-0.362267	0.992	0.998	1.30387e-15
BBX	4.61045e-20	0.37971	0.778	0.623	1.5463e-15
GLIPR2	6.10449e-20	0.266512	0.332	0.12	2.04738e-15
EHD1	6.40047e-20	0.335316	0.294	0.096	2.14665e-15
KCNK16	8.29011e-20	-0.458894	0.328	0.569	2.78042e-15
CKB	8.89096e-20	-0.409104	0.69	0.871	2.98194e-15
CFAP65	9.83809e-20	-0.332896	0.281	0.525	3.2996e-15
GDE1	1.5653e-19	0.420998	0.581	0.401	5.24985e-15
GADD45G	1.63586e-19	0.63159	0.79	0.65	5.48652e-15
CNTN1	2.16434e-19	-0.380501	0.537	0.751	7.25897e-15
ATP6V0E1	2.98454e-19	0.322859	0.993	0.981	1.00098e-14
CD47	3.08837e-19	0.439576	0.734	0.616	1.03581e-14
AL133453.1	4.39578e-19	0.290883	0.35	0.139	1.4743e-14
TNS3	4.50151e-19	0.261362	0.333	0.129	1.50976e-14
TNFRSF1A	5.08043e-19	0.367688	0.609	0.42	1.70392e-14
MVP	1.14888e-18	0.40722	0.67	0.496	3.85322e-14
ACTN1	1.55481e-18	0.369305	0.722	0.552	5.21466e-14
BAZ1A	1.76198e-18	0.31542	0.309	0.118	5.90951e-14
UBC	1.94896e-18	0.481271	0.987	0.973	6.5366e-14
TUBA1B	2.04823e-18	-0.496312	0.979	0.992	6.86956e-14
PMVK	2.45386e-18	-0.337152	0.604	0.802	8.23001e-14
ACTG1	2.57613e-18	0.674539	0.951	0.963	8.6401e-14
VAMP8	2.90244e-18	0.418654	0.877	0.841	9.73448e-14
PRR13	2.98185e-18	0.388708	0.847	0.758	1.00008e-13
LBH	3.11154e-18	-0.275163	0.141	0.359	1.04358e-13
C1orf122	3.95924e-18	-0.415259	0.867	0.951	1.32789e-13
PCP4	4.62583e-18	-0.452119	0.304	0.552	1.55146e-13
ARL3	5.88211e-18	-0.332523	0.829	0.927	1.9728e-13
IRF9	6.85486e-18	0.272981	0.319	0.122	2.29905e-13
EIF2AK2	7.02783e-18	0.362509	0.667	0.504	2.35706e-13
RBM47	8.39586e-18	0.31988	0.677	0.491	2.81589e-13
ZBTB20	9.77701e-18	0.43323	0.785	0.65	3.27911e-13
CUTA	1.47837e-17	-0.365823	0.957	0.988	4.95829e-13
VPS13C	1.63165e-17	0.426848	0.813	0.684	5.47238e-13
KLF6	2.26392e-17	0.72317	0.681	0.541	7.59296e-13
YWHAB	2.37495e-17	0.326865	0.957	0.953	7.96535e-13
METRN	2.82548e-17	-0.460745	0.783	0.902	9.47637e-13
C5orf15	2.96351e-17	0.348672	0.632	0.482	9.93933e-13
MCL1	3.45864e-17	0.396494	0.627	0.457	1.15999e-12
TMEM236	4.35757e-17	-0.347757	0.406	0.643	1.46149e-12
PTPN2	4.76778e-17	0.324686	0.486	0.301	1.59906e-12
RNF19B	5.17426e-17	0.309078	0.369	0.173	1.7354e-12
PSMA4	5.60704e-17	0.337673	0.787	0.663	1.88054e-12
ACTR3	6.78647e-17	0.340105	0.777	0.675	2.27611e-12
HINT1	6.89629e-17	0.369487	1	1	2.31295e-12
RGS9	7.80291e-17	-0.305311	0.453	0.687	2.61702e-12
P4HTM	9.44064e-17	-0.376135	0.852	0.944	3.1663e-12
APBB1	9.62084e-17	-0.279663	0.307	0.54	3.22673e-12
PRDX2	1.34159e-16	-0.319389	0.985	0.997	4.49955e-12
SPTSSB	1.39801e-16	-0.39599	0.328	0.543	4.68879e-12
ARPC5	1.47776e-16	0.32832	0.913	0.871	4.95626e-12
QDPR	1.83885e-16	-0.366695	0.916	0.981	6.16733e-12
CMTM6	1.85442e-16	0.403155	0.729	0.633	6.21956e-12
IL6ST	1.89527e-16	0.355996	0.637	0.487	6.35654e-12
ARHGEF10L	1.97982e-16	0.279587	0.355	0.164	6.64013e-12
ACP2	2.31052e-16	0.368631	0.604	0.44	7.74926e-12
PTP4A1	2.64728e-16	0.487062	0.828	0.741	8.87873e-12
NFE2L2	2.89169e-16	0.393314	0.626	0.487	9.69845e-12
SHISAL2B	2.97122e-16	-0.277059	0.082	0.252	9.96516e-12
HMGB3	3.17843e-16	-0.512159	0.591	0.763	1.06601e-11
SHISA5	3.41835e-16	0.316493	0.617	0.469	1.14648e-11
PGK1	4.43985e-16	0.557251	0.931	0.893	1.48908e-11
PRRC2C	4.47877e-16	0.367565	0.842	0.782	1.50214e-11
HSD17B14	4.9333e-16	-0.296852	0.332	0.565	1.65458e-11
PSMA3	5.27293e-16	0.357546	0.78	0.706	1.76849e-11
C9orf16	5.39486e-16	0.498566	0.949	0.934	1.80938e-11
FRRS1L	6.54635e-16	-0.2793	0.32	0.547	2.19558e-11
HNRNPA1	6.78441e-16	0.422034	0.967	0.949	2.27542e-11
SERPINB1	7.51485e-16	0.504266	0.867	0.765	2.52041e-11
TUBA4A	8.19559e-16	-0.269678	0.599	0.792	2.74872e-11
SPPL2A	8.44849e-16	0.33057	0.69	0.547	2.83354e-11
BNIP3	9.87092e-16	0.531107	0.939	0.932	3.31061e-11
ARFGEF3	1.04876e-15	-0.364719	0.885	0.954	3.51744e-11
MAGED1	1.25469e-15	-0.397018	0.704	0.834	4.2081e-11
RPS27A	1.53319e-15	0.257352	1	0.998	5.14215e-11
ITGA1	1.84414e-15	0.343341	0.414	0.23	6.18505e-11
PLK2	2.23257e-15	-0.382259	0.76	0.905	7.48782e-11
CAST	2.50655e-15	0.328666	0.824	0.751	8.40672e-11
SMOC1	2.95559e-15	-0.374151	0.519	0.714	9.91275e-11
WTAP	3.60687e-15	0.367731	0.588	0.44	1.20971e-10
CCNL1	3.86907e-15	0.425313	0.58	0.411	1.29765e-10
RPL36AL	3.99674e-15	0.281492	0.992	0.992	1.34047e-10
HNRNPM	4.72394e-15	0.313618	0.8	0.69	1.58436e-10
CALY	4.7835e-15	-0.625742	0.627	0.766	1.60434e-10
NFKB2	4.80591e-15	0.27725	0.342	0.164	1.61185e-10
PTS	5.0696e-15	-0.27092	0.619	0.807	1.70029e-10
DNAJC12	5.24425e-15	0.43987	0.911	0.849	1.75887e-10
MYH9	7.79433e-15	0.304837	0.489	0.31	2.61414e-10
HNRNPU	8.20761e-15	0.318669	0.88	0.832	2.75275e-10
PPP2R5B	9.20792e-15	0.302523	0.409	0.237	3.08824e-10
HSBP1	1.03247e-14	0.296779	0.984	0.971	3.4628e-10
TAGLN2	1.18253e-14	0.352062	0.906	0.853	3.96608e-10
PFN1	1.18796e-14	0.384976	0.959	0.929	3.9843e-10
BEX1	1.42797e-14	-0.298013	0.997	1	4.78929e-10
POMP	1.90351e-14	0.340094	0.954	0.959	6.38418e-10
MT1F	1.93538e-14	0.5079	0.445	0.271	6.49108e-10
PSENEN	2.05315e-14	0.307273	0.708	0.57	6.88606e-10
DPM3	2.53429e-14	-0.335437	0.926	0.971	8.49976e-10
DNPEP	2.8067e-14	0.288194	0.471	0.306	9.4134e-10
MZT2B	3.04945e-14	-0.33114	0.98	0.99	1.02276e-09
ATP6V0E2	3.19871e-14	-0.334492	0.706	0.849	1.07282e-09
AC099509.1	3.31092e-14	0.391025	0.864	0.777	1.11045e-09
NAP1L1	3.39567e-14	0.391916	0.913	0.87	1.13887e-09
CDCP1	3.68374e-14	0.275104	0.366	0.196	1.23549e-09
HSP90AA1	4.30685e-14	0.307839	0.993	0.985	1.44447e-09
LSR	4.50155e-14	0.318111	0.663	0.531	1.50977e-09
EFHD2	4.89304e-14	0.341843	0.655	0.523	1.64108e-09
MGST3	5.71197e-14	-0.275351	0.895	0.954	1.91574e-09
PABPC1	5.88452e-14	0.338933	0.898	0.836	1.97361e-09
PDLIM1	6.09299e-14	0.347166	0.696	0.585	2.04353e-09
CYBA	7.10352e-14	0.66241	0.522	0.364	2.38245e-09
MAPRE1	7.16423e-14	0.345938	0.813	0.76	2.40281e-09
COX20	8.4244e-14	0.380376	0.745	0.67	2.82546e-09
DDX5	8.69067e-14	0.28984	0.979	0.961	2.91476e-09
UBXN4	9.71689e-14	0.326245	0.893	0.81	3.25895e-09
LGALS3BP	1.17571e-13	0.367622	0.841	0.782	3.94323e-09
EIF2S2	1.20423e-13	0.354027	0.872	0.81	4.03886e-09
MYL12B	1.25164e-13	0.300822	0.964	0.973	4.19787e-09
NASP	1.46034e-13	0.337693	0.614	0.484	4.89782e-09
PLXNB2	1.66427e-13	0.312361	0.53	0.369	5.5818e-09
WWC1	1.98442e-13	0.293268	0.491	0.315	6.65555e-09
MYL6B	2.14527e-13	-0.331097	0.7	0.875	7.19502e-09
WNT4	2.21873e-13	-0.335657	0.626	0.8	7.44141e-09
STAT3	2.51819e-13	0.334903	0.783	0.714	8.44575e-09
DDIT4	2.80898e-13	0.451493	0.286	0.132	9.42104e-09
RAB11FIP1	3.66459e-13	0.417492	0.626	0.503	1.22907e-08
PEMT	4.52502e-13	-0.430558	0.777	0.909	1.51765e-08
UBE2Z	4.68075e-13	0.302209	0.525	0.376	1.56988e-08
ACTB	5.40372e-13	0.421855	0.985	0.981	1.81235e-08
ENPP2	5.8187e-13	-0.319316	0.701	0.858	1.95153e-08
GNG5	5.85956e-13	0.315582	0.944	0.922	1.96524e-08
PMAIP1	6.79618e-13	0.464812	0.342	0.179	2.27937e-08
CUL4A	7.41742e-13	0.281407	0.424	0.266	2.48773e-08
TWF1	7.63689e-13	0.276694	0.609	0.469	2.56134e-08
BEX5	8.64788e-13	-0.293973	0.56	0.728	2.90041e-08
ARX	8.78073e-13	-0.303028	0.606	0.782	2.94497e-08
MT1E	8.90841e-13	0.928512	0.43	0.262	2.98779e-08
CYSTM1	8.93462e-13	0.303558	0.997	0.99	2.99658e-08
JUN	9.56676e-13	0.535428	0.892	0.814	3.2086e-08
B3GAT3	1.03922e-12	-0.272799	0.509	0.695	3.48545e-08
NUPR2	1.13889e-12	-0.283235	0.54	0.729	3.81974e-08
YIPF2	1.68842e-12	-0.301219	0.67	0.816	5.66279e-08
DYNC1H1	2.29005e-12	0.282871	0.796	0.702	7.68061e-08
EIF4G2	2.54676e-12	0.31348	0.941	0.914	8.54158e-08
NDUFB4	3.54397e-12	0.258459	0.982	0.97	1.18861e-07
SURF4	3.55957e-12	-0.358179	0.773	0.866	1.19385e-07
BAG1	4.10925e-12	-0.2696	0.76	0.888	1.3782e-07
CDC42	4.55027e-12	0.292075	0.943	0.944	1.52611e-07
LRP10	4.64052e-12	0.267726	0.791	0.711	1.55638e-07
RCN1	5.26487e-12	0.300993	0.762	0.67	1.76578e-07
SOAT1	5.54054e-12	0.250487	0.442	0.289	1.85824e-07
ALDH1A1	5.71514e-12	-0.288992	0.985	0.997	1.9168e-07
BSPRY	5.75689e-12	0.268664	0.432	0.276	1.9308e-07
GRN	6.45086e-12	0.28152	0.934	0.946	2.16355e-07
NCL	7.83905e-12	0.358004	0.9	0.858	2.62914e-07
CTSB	8.16474e-12	0.338121	0.892	0.849	2.73837e-07
CCNG1	8.23338e-12	0.281276	0.504	0.362	2.76139e-07
LAPTM4B	9.0534e-12	-0.277966	0.849	0.932	3.03642e-07
CFL2	9.56378e-12	0.314956	0.424	0.286	3.2076e-07
ATP5ME	9.9581e-12	-0.255211	0.979	0.993	3.33985e-07
A1BG	1.05585e-11	-0.255373	0.711	0.827	3.54121e-07
PIM3	1.0593e-11	0.256254	0.437	0.284	3.55278e-07
PAPSS2	1.20707e-11	0.462491	0.818	0.788	4.04839e-07
PKIB	1.5595e-11	0.297784	0.282	0.139	5.2304e-07
CHMP4B	1.59764e-11	0.383622	0.601	0.503	5.35832e-07
GAPDH	1.62301e-11	0.461882	1	1	5.44341e-07
ADAMTSL2	1.69355e-11	-0.280585	0.287	0.474	5.67999e-07
INHBA	1.74856e-11	0.686166	0.489	0.354	5.86451e-07
CDH1	2.11779e-11	0.284796	0.685	0.558	7.10286e-07
CHPF	2.45521e-11	-0.272644	0.519	0.699	8.23453e-07
HIGD1A	2.52565e-11	0.279961	0.916	0.86	8.47079e-07
CAPZB	2.69446e-11	0.300384	0.946	0.956	9.03695e-07
SMIM4	2.71179e-11	-0.264533	0.599	0.738	9.09508e-07
BAZ2B	3.07468e-11	0.281412	0.652	0.541	1.03122e-06
TUBA1A	3.10622e-11	-0.380601	0.916	0.97	1.04179e-06
UTRN	3.2033e-11	0.263392	0.355	0.198	1.07435e-06
LPGAT1	3.38419e-11	0.273779	0.732	0.606	1.13502e-06
FNBP1L	3.40176e-11	0.297146	0.66	0.55	1.14092e-06
MYCBP2	3.62126e-11	0.312393	0.622	0.528	1.21453e-06
SPATS2L	3.93674e-11	0.384488	0.718	0.646	1.32034e-06
MAST4	4.09308e-11	0.253399	0.412	0.259	1.37278e-06
G3BP1	4.25713e-11	0.274847	0.604	0.482	1.4278e-06
TMEM45B	4.77104e-11	0.324638	0.773	0.685	1.60016e-06
FEV	4.92414e-11	-0.285088	0.611	0.768	1.65151e-06
TMED3	4.96276e-11	-0.280695	0.915	0.976	1.66446e-06
SPCS1	5.13921e-11	-0.265428	0.98	0.992	1.72364e-06
PERP	5.62992e-11	-0.28232	0.793	0.878	1.88822e-06
PHC2	5.73911e-11	0.267875	0.488	0.347	1.92484e-06
NPNT	6.00707e-11	-0.273173	0.315	0.489	2.01471e-06
PTBP3	6.21217e-11	0.299291	0.593	0.469	2.0835e-06
RBM8A	6.37971e-11	0.266417	0.862	0.826	2.13969e-06
QSOX1	6.52532e-11	0.294162	0.529	0.396	2.18853e-06
CIR1	7.29544e-11	0.265174	0.604	0.496	2.44682e-06
CCDC107	7.76043e-11	-0.255672	0.629	0.795	2.60277e-06
CACNA1A	8.78119e-11	-0.346241	0.642	0.788	2.94512e-06
OTUD6B-AS1	9.84261e-11	0.28341	0.77	0.714	3.30111e-06
SYT5	1.03978e-10	-0.272636	0.46	0.638	3.48733e-06
DHX36	1.13095e-10	0.269489	0.698	0.604	3.79309e-06
PCM1	1.27176e-10	0.30858	0.778	0.697	4.26535e-06
SFPQ	1.30557e-10	0.28681	0.816	0.788	4.37874e-06
ACTN4	1.57766e-10	0.252482	0.68	0.594	5.29133e-06
NAA38	1.63912e-10	-0.278053	0.923	0.958	5.49743e-06
EFR3A	1.72753e-10	0.26125	0.593	0.479	5.79397e-06
FLRT3	1.88533e-10	0.274399	0.378	0.235	6.32319e-06
TXNIP	2.12674e-10	0.427126	0.621	0.492	7.13286e-06
IGFBP7	2.16185e-10	-0.289267	0.918	0.948	7.25063e-06
TXN	2.21686e-10	0.296072	0.923	0.882	7.43512e-06
SDCBP	2.36463e-10	0.293271	0.672	0.574	7.93075e-06
SLTM	2.36519e-10	0.25116	0.718	0.65	7.93261e-06
SERPINA1	2.47331e-10	0.635011	0.744	0.65	8.29522e-06
MEIS2	2.48318e-10	0.406289	0.772	0.699	8.32835e-06
PSMB2	2.51332e-10	0.27143	0.821	0.775	8.42941e-06
CADPS	2.72042e-10	0.316183	0.737	0.662	9.12402e-06
RPL3	2.74125e-10	-0.260983	1	1	9.19387e-06
STT3B	2.7465e-10	0.26026	0.58	0.453	9.21148e-06
TP53I13	3.66885e-10	-0.258107	0.606	0.743	1.2305e-05
SET	3.99448e-10	0.283371	0.915	0.868	1.33971e-05
KRT10	4.824e-10	-0.275767	0.921	0.963	1.61792e-05
QPCT	5.09899e-10	0.286259	0.974	0.966	1.71015e-05
DENND4A	5.38387e-10	0.250461	0.46	0.333	1.8057e-05
SMS	5.85171e-10	0.282864	0.675	0.597	1.96261e-05
SNX6	6.56639e-10	0.269058	0.611	0.508	2.2023e-05
CD82	6.58634e-10	0.252784	0.601	0.477	2.20899e-05
PSMA1	7.66847e-10	0.268513	0.813	0.755	2.57193e-05
NME1	8.01427e-10	-0.259169	0.634	0.77	2.68791e-05
H3F3B	8.40234e-10	0.28676	0.997	0.997	2.81806e-05
VIM	8.95852e-10	0.687936	0.8	0.704	3.0046e-05
AC022613.1	9.37505e-10	0.300598	0.432	0.293	3.1443e-05
SYNPO	9.65414e-10	0.295206	0.429	0.286	3.2379e-05
TMEM50A	1.20037e-09	0.253003	0.803	0.721	4.02593e-05
IER2	1.22817e-09	0.65638	0.677	0.597	4.11915e-05
LPIN1	1.29859e-09	0.265299	0.407	0.277	4.35535e-05
ARHGDIA	1.34421e-09	0.254137	0.742	0.662	4.50835e-05
LY6E	1.4595e-09	0.372571	0.433	0.315	4.89501e-05
PHF3	1.68194e-09	0.263498	0.686	0.592	5.64106e-05
PLOD2	1.80131e-09	0.388987	0.649	0.54	6.04142e-05
YWHAH	1.8366e-09	-0.300607	0.819	0.915	6.15976e-05
KLF10	1.87799e-09	0.307903	0.471	0.345	6.2986e-05
RNF181	1.95506e-09	0.282666	0.708	0.66	6.55707e-05
EDN3	2.00982e-09	-0.326782	0.25	0.413	6.74073e-05
PTPRN	2.04203e-09	-0.279876	0.992	0.998	6.84877e-05
IGFBP2	2.08787e-09	-0.454161	0.826	0.91	7.0025e-05
PDIA3	2.34059e-09	0.320528	0.982	0.976	7.85011e-05
NORAD	2.39326e-09	-0.258275	0.586	0.729	8.02675e-05
RHOC	2.45301e-09	0.270356	0.537	0.428	8.22714e-05
BNIP3L	2.47149e-09	0.35876	0.772	0.712	8.28913e-05
ANP32A	2.7744e-09	0.250749	0.67	0.597	9.30505e-05
ELL2	3.07688e-09	0.259284	0.943	0.922	0.000103196
CPNE3	3.28831e-09	-0.27646	0.773	0.838	0.000110287
CYB561D2	3.30983e-09	0.273292	0.438	0.316	0.000111008
FGFR1	3.48696e-09	0.268429	0.696	0.611	0.000116949
RBMX	3.98966e-09	0.264301	0.635	0.531	0.000133809
HSPB1	4.22272e-09	0.669865	0.86	0.836	0.000141626
ARHGAP5	4.39601e-09	0.290192	0.642	0.589	0.000147438
RUFY3	4.57225e-09	0.256128	0.629	0.523	0.000153349
FXYD6	4.63661e-09	-0.284722	0.389	0.572	0.000155507
TOR1AIP2	4.86529e-09	0.263109	0.585	0.481	0.000163177
MZT2A	5.34371e-09	-0.250288	0.875	0.939	0.000179223
GC	5.55947e-09	0.496916	0.897	0.865	0.000186459
GNG2	5.70453e-09	0.280331	0.585	0.487	0.000191324
KMT2A	6.16992e-09	0.255571	0.611	0.516	0.000206933
DARS	6.20242e-09	0.267487	0.604	0.536	0.000208023
VMA21	6.28235e-09	-0.344673	0.445	0.587	0.000210704
ZFP36	6.83077e-09	0.459948	0.56	0.447	0.000229097
PXK	6.91726e-09	0.268602	0.432	0.308	0.000231998
TMEM176A	9.07921e-09	-0.278056	0.984	0.993	0.000304508
ERRFI1	9.31588e-09	0.292893	0.304	0.186	0.000312445
GPX4	1.10455e-08	-0.314627	0.957	0.983	0.000370455
NEAT1	1.14298e-08	0.494351	0.89	0.829	0.000383344
HIST1H2AC	1.16627e-08	0.266455	0.491	0.365	0.000391154
PSMB4	1.3489e-08	0.261594	0.727	0.702	0.000452409
SPINK1	1.40051e-08	1.05546	0.425	0.289	0.000469716
CNPY2	2.05174e-08	-0.260619	0.834	0.914	0.000688133
YIF1A	2.53106e-08	-0.266192	0.869	0.904	0.000848893
GCC2	3.1364e-08	0.275182	0.693	0.629	0.00105192
PFKP	3.90528e-08	0.2964	0.642	0.553	0.00130979
PLPP5	4.54189e-08	-0.256109	0.621	0.745	0.00152331
FAM107B	6.76328e-08	0.281249	0.553	0.462	0.00226834
DIRAS3	8.26856e-08	0.283599	0.514	0.404	0.00277319
PRSS3	8.3494e-08	-0.285234	0.425	0.575	0.0028003
HNRNPA3	8.58157e-08	0.256248	0.869	0.834	0.00287817
CHCHD7	1.04167e-07	0.252254	0.635	0.563	0.00349367
CALR	1.21813e-07	0.262331	0.977	0.978	0.00408547
GYG1	1.32786e-07	0.262346	0.616	0.53	0.00445351
CD2AP	1.45063e-07	0.254033	0.501	0.403	0.00486526
ERLEC1	1.47272e-07	-0.266801	0.708	0.782	0.00493935
PALLD	1.58552e-07	-0.275789	0.777	0.866	0.00531768
PCMTD1	1.74156e-07	0.262713	0.55	0.465	0.00584103
LIMCH1	1.99146e-07	0.299556	0.772	0.719	0.00667916
MAN1A1	2.13262e-07	0.303561	0.813	0.804	0.00715261
ID2	3.99375e-07	0.568782	0.626	0.535	0.0133946
PLIN2	4.80256e-07	0.333789	0.291	0.181	0.0161073
GRASP	8.06679e-07	0.282474	0.268	0.166	0.0270552
MIF	9.10534e-07	0.419319	0.977	0.971	0.0305384
S100A6	1.52211e-06	0.929392	0.867	0.885	0.0510501
EIF5A	1.62839e-06	0.252359	0.828	0.812	0.0546144
MT1X	1.76465e-06	0.64268	0.432	0.338	0.0591846
NUDT4	2.8048e-06	0.349891	0.64	0.596	0.0940701
EDIL3	3.4592e-06	0.332481	0.622	0.592	0.116018
RPS19	6.21932e-06	0.252818	1	1	0.20859
PRDX1	8.22266e-06	0.25765	0.806	0.782	0.27578
NBL1	1.02231e-05	0.271418	0.849	0.832	0.342874
CRH	1.039e-05	-0.268902	0.172	0.271	0.348472
ENPP1	1.54189e-05	0.303896	0.429	0.35	0.517133
SCGB2A1	1.97386e-05	0.286323	0.865	0.843	0.662012
PPP2R2B	2.58287e-05	0.279006	0.663	0.628	0.866268
EI24	3.01649e-05	0.254644	0.837	0.819	1
DEPP1	3.82287e-05	-0.361037	0.512	0.635	1
ID1	4.75337e-05	0.791813	0.406	0.311	1
JUND	0.000154962	0.251028	0.888	0.898	1
DUSP1	0.000170123	0.278551	0.75	0.724	1
KCNMA1	0.000255151	-0.377555	0.704	0.778	1
ODC1	0.000272943	-0.485258	0.545	0.629	1
EGR3	0.000681245	0.252054	0.292	0.223	1
CKLF	0.0009422	0.259189	0.621	0.602	1
COX7A1	0.00098274	-0.339552	0.348	0.418	1
EGR1	0.00252964	0.269461	0.657	0.635	1
FTL	0.00385706	-0.289455	0.993	0.995	1
TESC	0.00531498	0.326996	0.512	0.489	1
DSP	0.027203	0.261042	0.88	0.89	1
KCTD12	0.0481807	0.254264	0.768	0.816	1
S100A10	0.0611922	-0.253014	0.81	0.858	1
HSPA5	0.486585	-0.268941	0.875	0.861	1
C15orf48	0.573259	0.46347	0.795	0.838	1

## Sheet: Alpha IFNa
Gene	p_val	avg_log2FC	Alpha IFNa	Alpha Untreated	p_val_adj
MX1	1.66287e-189	2.78422	0.981	0.103	5.57711e-185
IFIT1	2.68564e-189	2.47603	0.97	0.08	9.00737e-185
ISG15	1.29251e-182	4.64744	0.989	0.24	4.33496e-178
IFIT3	3.4026e-182	2.27016	0.926	0.025	1.1412e-177
IFI6	4.98878e-175	4.42698	1	0.601	1.67319e-170
OAS1	1.49431e-158	1.3723	0.841	0.017	5.01178e-154
RSAD2	2.46346e-149	1.68292	0.833	0.036	8.26221e-145
LY6E	3.69237e-149	2.04081	0.945	0.315	1.23838e-144
STAT1	2.61194e-144	1.73219	0.968	0.464	8.76019e-140
HLA-C	5.74666e-128	1.29842	1	0.998	1.92737e-123
EIF2AK2	6.02858e-119	1.27759	0.945	0.504	2.02192e-114
UBE2L6	1.06316e-117	1.22785	0.869	0.283	3.56572e-113
IFI35	3.31938e-117	1.24431	0.879	0.294	1.11329e-112
HLA-E	1.08001e-113	1.40965	0.998	0.87	3.62225e-109
PSMB9	6.52633e-113	1.16642	0.77	0.127	2.18887e-108
PSMB8	8.77306e-112	1.2667	0.918	0.415	2.9424e-107
OAS3	5.29838e-109	0.839955	0.645	0.015	1.77702e-104
CMPK2	2.52386e-106	0.89032	0.647	0.024	8.46477e-102
LGALS3BP	4.89772e-104	1.23104	0.983	0.782	1.64265e-99
MX2	2.01989e-101	0.939603	0.609	0.014	6.77452e-97
HLA-B	2.74427e-98	1.22204	1	0.983	9.20402e-94
EPSTI1	1.10482e-96	0.970205	0.757	0.166	3.70545e-92
RPS3A	1.75733e-96	-0.882324	0.996	0.998	5.8939e-92
PLSCR1	3.3951e-96	1.00892	0.81	0.272	1.13868e-91
PSME2	6.05426e-96	1.22258	0.977	0.834	2.03054e-91
RNF213	1.32062e-92	1.12921	0.886	0.416	4.42921e-88
USP18	9.09287e-91	0.862765	0.742	0.168	3.04966e-86
DDX60	9.10519e-84	0.71581	0.598	0.064	3.05379e-79
SP110	4.61587e-83	0.681379	0.552	0.027	1.54812e-78
PPM1K	1.00479e-79	0.984881	0.945	0.658	3.36998e-75
RPS6	1.1412e-79	-0.835123	0.998	1	3.82746e-75
IFIH1	1.9375e-79	1.07779	0.835	0.352	6.4982e-75
RPL3	1.89985e-78	-0.913262	1	1	6.3719e-74
DDX58	6.03367e-78	0.683194	0.575	0.061	2.02363e-73
SAMD9	4.37222e-77	0.793055	0.624	0.103	1.4664e-72
RPL6	2.32427e-76	-0.718669	0.998	1	7.79538e-72
RPL5	6.63188e-76	-0.736528	0.996	0.998	2.22427e-71
IRF7	7.55044e-75	0.731561	0.596	0.093	2.53234e-70
HLA-A	9.28928e-74	0.768629	1	1	3.11553e-69
HELZ2	3.13537e-73	0.674453	0.552	0.061	1.05157e-68
MT-CO3	1.14851e-72	-0.93605	0.998	0.997	3.85198e-68
C19orf66	2.83253e-72	0.710236	0.729	0.218	9.50003e-68
SHISA5	3.62945e-72	0.829457	0.852	0.469	1.21728e-67
B2M	1.21043e-71	0.928433	1	1	4.05967e-67
PARP9	2.23362e-71	0.802381	0.774	0.32	7.49134e-67
HERC5	6.33233e-71	0.942207	0.717	0.239	2.1238e-66
TAP1	2.0908e-70	0.686936	0.647	0.164	7.01234e-66
LAP3	8.0244e-70	0.800555	0.7	0.23	2.6913e-65
RPS4X	8.23042e-69	-0.812476	0.998	0.997	2.7604e-64
PARP14	8.19767e-68	0.884638	0.734	0.276	2.74942e-63
ISG20	9.14967e-67	1.01694	0.63	0.149	3.06871e-62
EEF1A1	4.38061e-66	-0.784789	0.998	0.997	1.46921e-61
RPL9	5.29824e-66	-0.653946	0.996	1	1.77698e-61
TPT1	5.7964e-66	-0.716191	1	0.997	1.94405e-61
RPL15	5.95887e-66	-0.609734	0.998	1	1.99855e-61
DDX60L	6.25271e-63	0.643618	0.571	0.115	2.0971e-58
RTP4	3.4699e-61	0.49303	0.421	0.017	1.16377e-56
RPL4	1.14156e-60	-0.756687	0.937	0.986	3.82869e-56
PSME1	2.62846e-59	0.768095	0.977	0.897	8.8156e-55
RPLP0	1.7596e-58	-0.702812	1	1	5.90154e-54
RPS8	1.78262e-58	-0.559659	1	1	5.97874e-54
RPL7	1.62872e-56	-0.991656	0.973	0.986	5.46257e-52
SP100	2.97038e-56	0.651047	0.603	0.171	9.96236e-52
RPL21	7.11888e-56	-0.837546	1	1	2.3876e-51
IFITM3	1.28582e-54	1.48231	0.421	0.037	4.31253e-50
ADAR	1.52502e-53	0.717928	0.831	0.519	5.11475e-49
IRF9	2.18266e-53	0.552228	0.548	0.122	7.32041e-49
IFI44	4.4473e-52	0.393245	0.342	0.003	1.49158e-47
HLA-F	7.09652e-52	0.491407	0.522	0.112	2.3801e-47
MT-CO1	9.8321e-51	-0.543714	1	1	3.29759e-46
RPS3	2.36422e-50	-0.641686	0.998	1	7.92935e-46
RPL7A	3.08053e-50	-0.524633	0.998	1	1.03318e-45
PNPT1	1.59203e-48	0.605121	0.575	0.179	5.3395e-44
MT2A	3.56455e-48	1.55575	0.588	0.169	1.19551e-43
CERK	6.91246e-48	-0.588876	0.239	0.628	2.31837e-43
RPL34	2.24552e-46	-0.704098	0.998	1	7.53124e-42
APOL6	1.21424e-45	0.527886	0.554	0.169	4.07243e-41
RARRES3	2.54777e-44	0.580406	0.548	0.171	8.54496e-40
PARP10	3.3015e-44	0.436034	0.444	0.088	1.10729e-39
PARP12	4.95563e-43	0.449224	0.459	0.102	1.66207e-38
RPS23	1.17199e-41	-0.483748	1	0.997	3.93074e-37
RPS16	3.59547e-41	-0.536265	0.981	0.997	1.20588e-36
TRIM14	2.22981e-40	0.401598	0.406	0.076	7.47856e-36
RPLP1	4.49621e-39	-0.424247	0.998	1	1.50798e-34
OASL	4.37349e-38	0.374876	0.252	0	1.46682e-33
RPS20	4.47292e-38	-0.702441	0.979	0.99	1.50017e-33
EEF1B2	5.58551e-38	-0.518045	0.949	0.988	1.87332e-33
DTX3L	7.81925e-38	0.52899	0.52	0.183	2.6225e-33
ETV7	1.09897e-37	0.337775	0.334	0.041	3.68583e-33
RPS7	1.87347e-37	-0.42694	1	1	6.28345e-33
RPS27A	5.39159e-37	-0.4506	0.998	0.998	1.80828e-32
MT-CYB	1.314e-36	-0.568241	0.998	0.998	4.40701e-32
UNC93B1	1.99611e-36	0.416683	0.455	0.12	6.69474e-32
RPL22	3.76296e-36	-0.478825	0.989	0.993	1.26206e-31
MT-ATP6	1.3175e-35	-0.731635	1	0.997	4.41878e-31
RPS2	1.64383e-35	-0.497029	0.998	1	5.51324e-31
HERC6	1.14811e-34	0.375023	0.421	0.105	3.85064e-30
MT-ND4	1.33796e-34	-0.523787	1	0.997	4.48737e-30
IFIT2	2.55739e-34	0.420663	0.279	0.024	8.57723e-30
DNAJA1	7.60379e-34	0.577599	0.953	0.88	2.55024e-29
RPS25	2.55914e-33	-0.50681	0.992	0.997	8.58311e-29
UQCRB	2.86877e-33	-0.460615	0.987	0.998	9.62156e-29
IFIT5	4.51338e-33	0.438474	0.501	0.19	1.51374e-28
SLC25A6	1.6291e-32	-0.618218	0.945	0.973	5.46382e-28
TAP2	1.99398e-32	0.314337	0.334	0.058	6.6876e-28
TTC3	2.36278e-32	-0.553224	0.903	0.968	7.92454e-28
RPL10A	3.01371e-32	-0.489707	0.994	0.997	1.01077e-27
RPL23A	6.19118e-32	-0.62799	0.987	0.993	2.07646e-27
RPL37A	1.44684e-31	-0.445596	1	1	4.85256e-27
RPL13A	1.69097e-31	-0.805199	0.998	1	5.67134e-27
RPS14	2.03746e-31	-0.517865	1	1	6.83344e-27
RPL13	2.30855e-31	-0.396647	1	0.998	7.74264e-27
HSH2D	3.20603e-31	0.303664	0.277	0.03	1.07527e-26
RPS24	1.91489e-30	-0.350452	1	1	6.42234e-26
CNP	1.67813e-29	0.444826	0.6	0.32	5.62826e-25
RPL31	2.10831e-29	-0.888799	0.96	0.986	7.07108e-25
RPL32	7.90983e-29	-0.414539	0.994	1	2.65288e-24
TNFSF10	3.02701e-28	0.650552	0.596	0.323	1.01523e-23
TMSB10	3.0812e-28	0.654597	0.994	0.978	1.0334e-23
NUB1	5.29702e-28	0.48819	0.651	0.391	1.77657e-23
TMA7	1.4333e-27	-0.432737	0.983	1	4.80716e-23
RPL27A	2.62547e-27	-0.694983	0.989	0.995	8.80557e-23
TRIM69	3.7332e-27	0.36717	0.507	0.213	1.25208e-22
SAMHD1	4.15099e-27	0.262424	0.302	0.061	1.3922e-22
RPL14	6.97256e-27	-0.412641	0.996	1	2.33853e-22
NDUFAF8	1.47404e-26	-0.464408	0.793	0.909	4.9438e-22
UBC	1.58429e-26	0.486565	1	0.973	5.31354e-22
FTL	3.131e-26	-0.663287	0.977	0.995	1.05011e-21
EIF3L	4.02052e-26	-0.521273	0.569	0.792	1.34844e-21
RPL35A	6.43887e-26	-0.385004	0.998	0.998	2.15953e-21
NT5DC2	3.2037e-25	-0.321865	0.131	0.401	1.07449e-20
RPL26	1.09423e-24	-0.576115	0.987	0.993	3.66994e-20
RPL11	2.25953e-24	-0.337011	1	1	7.57823e-20
TRIM25	2.2813e-24	0.293642	0.349	0.098	7.65126e-20
RPS15A	3.72726e-24	-0.471447	0.996	0.995	1.25009e-19
MT-ND3	7.55526e-24	-0.380695	0.998	0.997	2.53396e-19
ZNFX1	7.75083e-24	0.340249	0.37	0.12	2.59955e-19
CCNI	2.62494e-23	-0.390353	0.958	1	8.80379e-19
FAP	3.05754e-22	-0.509901	0.725	0.882	1.02547e-17
RPS13	1.01895e-21	-0.32148	0.992	1	3.41745e-17
RPS11	1.50453e-21	-0.383068	0.994	1	5.04606e-17
GSDMD	1.55747e-21	0.404725	0.577	0.352	5.22359e-17
TRIM56	8.90824e-21	0.413213	0.522	0.277	2.98774e-16
GUK1	1.77207e-20	-0.364136	0.962	0.997	5.94333e-16
MUC13	2.35425e-20	0.473208	0.831	0.66	7.89593e-16
SNHG8	3.1126e-20	-0.448134	0.797	0.929	1.04393e-15
TAPBP	9.27663e-20	0.439942	0.719	0.558	3.11129e-15
IL18BP	9.47012e-20	0.256807	0.319	0.102	3.17618e-15
APOL2	1.12584e-19	0.272101	0.332	0.122	3.77595e-15
OGFR	1.52696e-19	0.302382	0.452	0.21	5.12129e-15
STAT2	3.31828e-19	0.312333	0.412	0.188	1.11292e-14
RPS9	4.4296e-19	-0.361669	0.998	1	1.48564e-14
HSD17B14	5.84414e-19	-0.415729	0.315	0.565	1.96007e-14
GPX4	1.87112e-18	-0.523092	0.951	0.983	6.27553e-14
RPL8	2.1069e-18	-0.310996	1	0.998	7.06634e-14
CNTN1	3.74425e-18	-0.388329	0.562	0.751	1.25578e-13
RPL10	4.95308e-18	-0.363831	1	0.997	1.66122e-13
RPL23	6.11416e-18	-0.445405	0.979	0.98	2.05063e-13
RPL12	8.08826e-18	-0.367038	0.994	0.998	2.71272e-13
RBCK1	9.99894e-18	0.392697	0.78	0.646	3.35354e-13
ARFGEF3	1.31127e-17	-0.445735	0.867	0.954	4.39787e-13
CFAP65	2.31461e-17	-0.344659	0.294	0.525	7.76297e-13
RACK1	2.31935e-17	-0.310866	1	0.998	7.77888e-13
RPLP2	3.16174e-17	-0.456562	1	1	1.06042e-12
MT-ND5	3.16717e-17	-0.389452	1	0.998	1.06224e-12
DSTN	3.36901e-17	-0.329153	0.983	0.997	1.12993e-12
RPSA	4.11018e-17	-0.333845	0.996	1	1.37851e-12
NMI	1.34077e-16	0.266388	0.34	0.134	4.49682e-12
LIPA	1.58346e-16	0.292778	0.463	0.245	5.31077e-12
N4BP1	1.82148e-16	0.255678	0.436	0.217	6.10905e-12
NAPA	5.05674e-16	0.338235	0.795	0.665	1.69598e-11
PHF11	5.12255e-16	0.255919	0.357	0.157	1.71805e-11
MDK	6.05038e-16	0.404527	0.865	0.766	2.02924e-11
TSC22D1	6.2573e-16	0.4607	0.905	0.787	2.09863e-11
RPS5	1.36809e-15	-0.33808	0.998	1	4.58843e-11
TM4SF4	1.68424e-15	-0.581602	0.973	0.99	5.64877e-11
PSMA3	2.40704e-15	0.365747	0.791	0.706	8.07299e-11
YBX1	2.6382e-15	-0.337252	0.968	0.988	8.84826e-11
PAPPA2	3.05203e-15	-0.44778	0.638	0.816	1.02362e-10
NT5C3A	4.33755e-15	0.37838	0.729	0.587	1.45477e-10
KRT10	4.43406e-15	-0.364254	0.892	0.963	1.48714e-10
HINT1	4.94542e-15	-0.321821	0.996	1	1.65864e-10
IRF1	7.25268e-15	0.303698	0.425	0.217	2.43248e-10
C5orf38	8.06028e-15	-0.461806	0.658	0.822	2.70334e-10
DDX24	8.47066e-15	0.347177	0.958	0.915	2.84098e-10
IDS	9.13901e-15	-0.335577	0.934	0.968	3.06513e-10
DYNLT1	1.29686e-14	0.383566	0.928	0.893	4.34955e-10
MYL6B	2.57885e-14	-0.408844	0.721	0.875	8.64922e-10
SCARB2	3.41373e-14	0.327282	0.951	0.922	1.14493e-09
BAG1	3.8702e-14	-0.328086	0.753	0.888	1.29803e-09
EEF2	4.87902e-14	-0.347852	0.96	0.992	1.63638e-09
CD68	5.28092e-14	0.307735	0.254	0.09	1.77117e-09
SPATS2L	5.48481e-14	0.34991	0.786	0.646	1.83955e-09
RPL36A	1.05675e-13	-0.511335	0.55	0.721	3.54425e-09
CD63	1.26783e-13	-0.274488	1	1	4.25218e-09
CD47	1.49077e-13	0.343658	0.736	0.616	4.9999e-09
RPL41	1.63159e-13	-0.381191	0.998	1	5.47219e-09
RPL19	1.70446e-13	-0.254379	1	1	5.71657e-09
HIST1H2AC	1.82222e-13	0.425844	0.537	0.365	6.11154e-09
ATP5MG	2.46213e-13	-0.317326	0.996	0.998	8.25772e-09
H3F3B	2.55594e-13	0.369039	0.998	0.997	8.57237e-09
FXYD2	3.51192e-13	-1.20546	0.137	0.306	1.17786e-08
C6orf48	4.17157e-13	-0.397221	0.539	0.719	1.3991e-08
MT-ND2	5.42731e-13	-0.378486	1	1	1.82027e-08
A1BG	8.86536e-13	-0.279239	0.677	0.827	2.97335e-08
SCAMP1-AS1	9.20476e-13	0.25707	0.408	0.234	3.08718e-08
RPL27	9.6472e-13	-0.303294	0.983	0.998	3.23557e-08
OAZ1	9.7605e-13	-0.374029	0.983	0.998	3.27358e-08
PRDX5	1.0476e-12	-0.281177	0.994	0.995	3.51355e-08
C12orf75	1.35407e-12	-0.303212	0.937	0.981	4.54142e-08
RPS17	4.2892e-12	-1.05366	0.429	0.584	1.43855e-07
CSNK1A1	4.70008e-12	0.269757	0.92	0.87	1.57636e-07
RPS18	6.22295e-12	-0.264231	0.998	1	2.08712e-07
RPL38	7.81355e-12	-0.333566	0.992	1	2.62059e-07
EPCAM	9.12662e-12	0.281875	0.994	0.986	3.06098e-07
IMMP1L	9.8569e-12	-0.294263	0.588	0.75	3.30591e-07
TOMM7	1.1935e-11	-0.273986	0.985	0.995	4.00289e-07
ARPC1B	1.92143e-11	-0.359382	0.56	0.702	6.44429e-07
UQCRQ	2.84828e-11	-0.254699	0.996	0.997	9.55283e-07
C1orf122	2.98017e-11	-0.353632	0.918	0.951	9.99518e-07
NORAD	7.37756e-11	-0.290367	0.567	0.729	2.47436e-06
HNRNPA1	7.94598e-11	-0.361501	0.886	0.949	2.665e-06
TENT5A	1.02974e-10	0.358376	0.848	0.76	3.45364e-06
UQCR11	1.1775e-10	-0.402519	0.983	0.992	3.94922e-06
AKIRIN1	1.18972e-10	0.304109	0.666	0.557	3.9902e-06
SNX6	1.20018e-10	0.28382	0.653	0.508	4.02529e-06
SERTAD1	1.30831e-10	0.263052	0.493	0.328	4.38794e-06
CHMP5	1.76577e-10	0.310478	0.778	0.692	5.92222e-06
RPS29	1.78999e-10	-0.407906	0.992	1	6.00346e-06
ATP5MPL	2.06963e-10	-0.292462	0.977	0.99	6.94132e-06
COMMD6	2.41148e-10	-0.284813	0.907	0.973	8.08787e-06
H1FX	2.49794e-10	0.361416	0.953	0.895	8.37786e-06
DDX5	2.76229e-10	0.274157	0.987	0.961	9.26446e-06
RPS27	4.1028e-10	-0.312913	1	1	1.37604e-05
OST4	5.28531e-10	-0.267422	0.956	0.983	1.77264e-05
GC	5.78425e-10	0.412875	0.913	0.865	1.93998e-05
RPS10	8.04411e-10	-0.462966	0.831	0.905	2.69792e-05
COX7A2L	8.07997e-10	-0.261773	0.856	0.931	2.70994e-05
RPL39	9.05761e-10	-0.289823	0.998	1	3.03783e-05
CIRBP	9.06587e-10	-0.296962	0.966	0.98	3.0406e-05
C15orf48	1.33402e-09	-0.355244	0.734	0.838	4.47416e-05
CD81	1.35404e-09	0.308196	0.998	0.942	4.5413e-05
PDLIM2	1.36623e-09	-0.341534	0.444	0.619	4.5822e-05
PPIB	1.5656e-09	0.311321	0.996	0.981	5.25085e-05
MRPL23	2.76201e-09	-0.320171	0.505	0.679	9.2635e-05
ARL6IP4	3.14675e-09	-0.279031	0.96	0.992	0.000105539
MAP1LC3A	3.43501e-09	-0.289435	0.812	0.915	0.000115207
MINOS1	3.43602e-09	-0.287887	0.863	0.939	0.000115241
RPL18A	3.77173e-09	-0.26248	0.998	1	0.0001265
ATP1B1	5.96294e-09	0.319209	0.977	0.964	0.000199991
ID1	7.78343e-09	0.662592	0.486	0.311	0.000261049
STAT3	9.72611e-09	0.261679	0.808	0.714	0.000326204
WNT4	1.19952e-08	0.352709	0.882	0.8	0.000402308
SSR1	1.20554e-08	-0.262397	0.74	0.851	0.000404325
KPNB1	1.63078e-08	0.262761	0.772	0.69	0.000546949
ADGRG1	1.88728e-08	0.341828	0.617	0.521	0.000632974
NDUFA4	2.29436e-08	0.264383	0.786	0.746	0.000769507
TMEM238	3.05941e-08	0.262229	0.778	0.636	0.0010261
JUNB	3.2503e-08	0.362393	0.89	0.873	0.00109012
TMSB4X	5.00892e-08	-0.536667	0.956	0.963	0.00167994
CALM2	5.61217e-08	-0.272024	0.996	0.998	0.00188227
PAPSS2	7.21354e-08	-0.345159	0.662	0.788	0.00241935
CALY	7.616e-08	0.329524	0.89	0.766	0.00255433
BNIP3L	9.90662e-08	-0.257688	0.579	0.712	0.00332258
GPX3	1.59248e-07	-0.39765	0.958	0.97	0.005341
MT-ND4L	1.6094e-07	-0.252671	0.924	0.941	0.00539778
EIF4B	2.17812e-07	-0.253477	0.721	0.792	0.00730518
GAD2	2.49958e-07	0.566088	0.85	0.775	0.00838335
TAGLN2	2.5131e-07	-0.278675	0.763	0.853	0.0084287
CALR	4.06359e-07	0.287464	0.992	0.978	0.0136289
SERPINB1	4.61565e-07	0.378113	0.844	0.765	0.0154804
TUBB4B	4.65084e-07	0.285783	0.846	0.753	0.0155985
MIF	4.67894e-07	-0.737388	0.941	0.971	0.0156927
PDIA6	9.66433e-07	0.25834	0.922	0.898	0.0324132
RPL17	1.23867e-06	-0.366143	0.383	0.506	0.0415438
PLP2	1.51969e-06	-0.255205	0.822	0.882	0.0509689
H1F0	1.9593e-06	0.313937	0.715	0.636	0.0657128
EI24	2.26978e-06	-0.266153	0.742	0.819	0.0761263
SCGN	2.95468e-06	-0.254681	0.947	0.98	0.0990971
SSTR2	3.19792e-06	0.282652	0.879	0.822	0.107255
CHGB	3.2402e-06	0.382591	0.992	1	0.108673
SAT1	3.85277e-06	0.387591	0.894	0.849	0.129218
STMN2	1.06929e-05	-0.285712	0.729	0.802	0.358628
NNMT	2.03839e-05	0.607683	0.52	0.426	0.683654
VIM	2.775e-05	-0.420569	0.592	0.704	0.930708
AGPAT2	3.44069e-05	-0.252795	0.452	0.575	1
FOS	4.91531e-05	0.259637	0.888	0.775	1
C2CD4B	5.0308e-05	0.382404	0.753	0.694	1
SLC30A8	6.01544e-05	0.251868	0.968	0.963	1
C2CD4A	6.80427e-05	0.539429	0.725	0.672	1
RASD1	7.87205e-05	0.272108	0.776	0.65	1
RGS4	0.000197111	0.267487	0.932	0.926	1
TPI1	0.000418273	-0.385049	0.981	0.99	1
TUBA1B	0.000459222	-0.265006	0.989	0.992	1
BNIP3	0.000522097	-0.274523	0.86	0.932	1
VGF	0.000653886	0.405783	0.992	0.983	1
HSPB1	0.000798387	-0.454077	0.778	0.836	1
S100A11	0.000844495	0.260339	0.888	0.848	1
AC099509.1	0.00196239	-0.250998	0.727	0.777	1
TPPP3	0.00456307	-0.319595	0.294	0.36	1
PCP4	0.0109116	-0.267617	0.482	0.552	1
IER3	0.0169054	0.474837	0.334	0.267	1
DEPP1	0.0897054	-0.256596	0.59	0.635	1
KCNMA1	0.0938323	-0.260746	0.727	0.778	1
CRYBA2	0.3292	0.319059	0.983	0.997	1
FABP5	0.516898	0.305734	0.852	0.89	1
TM4SF1	0.591484	0.264394	0.336	0.34	1
CP	0.96875	-0.272502	0.366	0.36	1
