# Supplementary material for: Single-cell transcriptomics reveals a role for pancreatic duct cells as potential mediators of inflammation in diabetes mellitus
Source: Front Immunol. 2024 Apr 29;15:1381319. doi: 10.3389/fimmu.2024.1381319 (PMC11089191; doi:10.3389/fimmu.2024.1381319)
Supplement: Supplementary file 5 [file Table_3.xlsx]

## Sheet: Beta IL1b+IFNg
Gene	p_val	avg_log2FC	Beta IL1b+IFNg	Beta Untreated	p_val_adj
HLA-E	3.60006e-94	2.954	0.968	0.735	1.20743e-89
SOD2	1.21546e-90	3.1596	0.836	0.186	4.07652e-86
WARS	2.78569e-87	3.42597	0.879	0.32	9.34294e-83
B2M	1.064e-78	2.10938	1	1	3.56857e-74
MT2A	8.29532e-74	3.07007	0.859	0.276	2.78217e-69
PSME2	1.55569e-67	2.23739	0.934	0.696	5.21764e-63
PSMB9	2.06965e-67	2.11297	0.631	0.06	6.94141e-63
IL18BP	7.26813e-67	1.09064	0.649	0.076	2.43766e-62
IRF1	2.07198e-66	2.18509	0.665	0.11	6.94922e-62
NAMPT	1.44492e-63	1.10343	0.854	0.42	4.84611e-59
TAP1	6.66718e-63	1.61006	0.674	0.142	2.2361e-58
PSMB8	2.50876e-62	1.77363	0.829	0.438	8.41413e-58
RARRES3	2.5489e-60	2.76575	0.642	0.123	8.54874e-56
TAPBP	1.18605e-59	0.905537	0.9	0.575	3.9779e-55
HLA-B	2.42986e-59	1.80819	0.986	0.927	8.1495e-55
ISG15	1.05956e-58	2.6402	0.638	0.121	3.55364e-54
IFIT3	1.26103e-56	2.16373	0.544	0.039	4.22936e-52
PARP14	2.56408e-52	0.964743	0.59	0.108	8.59965e-48
IFI6	6.5691e-52	1.36835	0.941	0.722	2.20321e-47
CEBPD	2.78501e-51	1.3152	0.888	0.538	9.34065e-47
CTSS	2.93511e-51	0.960857	0.528	0.05	9.84406e-47
PSME1	4.09539e-51	1.33675	0.943	0.819	1.37355e-46
RNF213	4.62408e-50	1.60696	0.781	0.436	1.55087e-45
ETV7	1.76865e-48	0.673371	0.506	0.047	5.93186e-44
APOL6	2.83968e-48	0.763627	0.681	0.234	9.52399e-44
UBE2L6	6.453e-48	1.17888	0.658	0.252	2.16427e-43
APOL1	1.46911e-47	0.855332	0.472	0.029	4.92726e-43
PPA1	2.93619e-47	0.865609	0.993	0.982	9.84768e-43
ATP1B1	1.04098e-46	0.976063	0.993	0.982	3.49136e-42
HLA-C	4.62492e-45	1.64797	0.982	0.969	1.55115e-40
CD74	9.9027e-45	1.22344	0.458	0.029	3.32127e-40
ABCC8	2.09055e-44	-0.890659	0.815	0.969	7.0115e-40
APOL2	5.24836e-44	1.42196	0.72	0.365	1.76025e-39
ICAM1	2.64767e-43	0.980582	0.501	0.076	8.88002e-39
TAP2	3.0682e-43	0.581777	0.476	0.055	1.02904e-38
GBP1	6.79531e-42	1.22155	0.39	0	2.27908e-37
STAT1	7.76131e-42	1.8852	0.738	0.486	2.60306e-37
NFKBIA	1.18492e-40	1.47758	0.686	0.331	3.97411e-36
ISG20	7.76537e-40	1.16699	0.626	0.239	2.60443e-35
USP30-AS1	1.95991e-39	0.496707	0.392	0.013	6.57334e-35
RSAD2	9.1943e-39	0.992796	0.39	0.016	3.08368e-34
IFI35	1.32533e-38	1.08815	0.747	0.459	4.44503e-34
VAMP5	1.46208e-38	1.00641	0.544	0.155	4.90366e-34
PSMB10	1.90226e-38	0.454831	0.604	0.186	6.38e-34
CASP4	1.06535e-36	0.443568	0.506	0.115	3.57309e-32
TNFSF10	2.31071e-36	0.598354	0.364	0.01	7.7499e-32
HLA-F	6.90244e-36	0.724001	0.472	0.094	2.31501e-31
BST2	9.54784e-36	0.990686	0.344	0.003	3.20225e-31
EPSTI1	1.55595e-35	0.664985	0.565	0.205	5.2185e-31
RPL7A	1.75786e-35	-0.546672	1	1	5.89569e-31
DNAJC12	3.13712e-35	0.832669	0.995	0.969	1.05216e-30
PLSCR1	4.68219e-33	0.558627	0.708	0.394	1.57036e-28
IER3	6.67674e-33	1.26448	0.964	0.869	2.23931e-28
TRIM69	1.64271e-32	0.48668	0.636	0.294	5.5095e-28
LAP3	2.02024e-32	1.35684	0.599	0.302	6.77567e-28
GBP4	4.42589e-32	1.14586	0.33	0.013	1.4844e-27
JUNB	1.28078e-31	0.872711	0.968	0.89	4.29559e-27
PARP9	6.66105e-31	0.474499	0.629	0.291	2.23405e-26
TSC22D1	6.71296e-31	1.05219	0.973	0.887	2.25146e-26
DYNLT1	1.28736e-30	0.790113	0.975	0.942	4.31769e-26
TYMP	3.0308e-30	0.78498	0.492	0.15	1.0165e-25
SOCS1	3.43226e-30	0.701402	0.583	0.207	1.15114e-25
RPL5	2.36649e-29	-0.514292	1	1	7.93698e-25
IFITM3	4.30211e-29	0.683882	0.294	0.005	1.44289e-24
BEX3	2.42212e-28	-0.554489	0.932	0.984	8.12353e-24
VMP1	2.99752e-28	0.79822	0.895	0.701	1.00534e-23
TTC3	3.89001e-28	-0.51813	0.957	0.995	1.30467e-23
DDX60	1.41392e-27	0.355847	0.36	0.055	4.74215e-23
IFIT2	1.91011e-27	0.521141	0.303	0.018	6.40631e-23
TMSB10	3.13537e-27	1.30833	0.945	0.906	1.05157e-22
HLA-A	3.48849e-27	1.17969	0.991	0.987	1.17e-22
TMEM140	4.29503e-27	0.342033	0.396	0.084	1.44051e-22
RPL6	5.59475e-27	-0.47051	1	1	1.87642e-22
OPTN	6.08504e-27	0.632855	0.841	0.677	2.04086e-22
PARVB	1.34128e-26	-0.535243	0.754	0.924	4.49851e-22
MX1	2.20628e-26	0.686282	0.467	0.168	7.39964e-22
CDC42SE2	2.51785e-26	0.46172	0.761	0.493	8.44463e-22
MT1X	4.39249e-26	1.96843	0.786	0.491	1.4732e-21
SP110	6.54727e-26	0.315458	0.399	0.094	2.19589e-21
BTN3A2	8.47722e-26	0.275022	0.305	0.029	2.84317e-21
MT1E	2.04018e-25	1.99021	0.667	0.367	6.84256e-21
C2CD4A	2.54799e-25	0.963507	0.815	0.593	8.5457e-21
OAS1	2.58475e-25	0.529504	0.449	0.147	8.66898e-21
CNP	3.42375e-25	0.631255	0.907	0.748	1.14829e-20
RPLP1	6.3232e-25	-0.404093	1	1	2.12074e-20
RPS7	6.84949e-25	-0.391936	1	1	2.29725e-20
METRN	1.11277e-24	-0.606982	0.779	0.937	3.73211e-20
NUB1	1.77291e-24	0.629528	0.702	0.52	5.94615e-20
ELF3	1.9175e-24	0.869789	0.715	0.472	6.43112e-20
SHISAL2B	2.32263e-24	-0.834533	0.465	0.761	7.78989e-20
MAFA	4.03256e-24	-0.94393	0.547	0.824	1.35248e-19
MT1F	4.15136e-24	1.59172	0.779	0.591	1.39233e-19
CD274	5.85333e-24	0.311908	0.285	0.026	1.96315e-19
BIRC3	5.86477e-24	0.704923	0.301	0.034	1.96698e-19
GBP3	8.40566e-24	0.329441	0.267	0.016	2.81918e-19
TMOD1	1.13893e-23	0.480783	0.986	0.955	3.81987e-19
SYT13	1.07916e-22	-0.486812	0.674	0.853	3.6194e-18
IGFBP3	1.21673e-22	1.54455	0.531	0.234	4.08079e-18
ODF3B	1.23809e-22	0.367232	0.403	0.115	4.15243e-18
GSDMD	1.33641e-22	0.414045	0.558	0.268	4.48218e-18
HADH	3.3092e-22	-0.550718	0.841	0.95	1.10987e-17
SAMD9	6.35645e-22	0.290286	0.392	0.11	2.13189e-17
SP100	1.04075e-21	0.36508	0.533	0.241	3.49057e-17
CERK	1.07606e-21	-0.338191	0.353	0.648	3.60899e-17
ENTPD3	3.30056e-21	-0.426338	0.383	0.682	1.10697e-16
IAPP	4.54208e-21	-1.3571	0.781	0.924	1.52337e-16
MIR7-3HG	7.04419e-21	0.906952	0.973	0.94	2.36255e-16
SAT1	7.37064e-21	1.12245	0.904	0.803	2.47204e-16
CD40	1.89159e-20	0.431666	0.385	0.123	6.34419e-16
SCGN	3.0348e-20	-0.646706	0.966	0.992	1.01784e-15
TRAFD1	3.1295e-20	0.40181	0.433	0.171	1.0496e-15
TAPBPL	4.07243e-20	0.275709	0.444	0.171	1.36585e-15
CXCL8	4.93073e-20	1.83405	0.198	0	1.65372e-15
GAMT	5.19277e-20	-0.306281	0.378	0.664	1.7416e-15
CP	7.06293e-20	0.526356	0.255	0.026	2.36884e-15
RPS24	9.09328e-20	-0.373306	1	0.997	3.04979e-15
PTMA	1.01384e-19	0.423159	1	1	3.40032e-15
GAD2	1.63079e-19	-0.582187	0.927	0.982	5.46951e-15
RBCK1	2.2831e-19	0.557869	0.834	0.719	7.6573e-15
CMPK2	3.67484e-19	0.268255	0.285	0.052	1.23251e-14
ZC3H3	5.59253e-19	-0.315772	0.303	0.596	1.87568e-14
PHF11	5.84366e-19	0.296495	0.467	0.199	1.95991e-14
LY6E	8.03577e-19	0.526389	0.683	0.491	2.69512e-14
MAFB	1.32511e-18	-0.552225	0.736	0.898	4.44427e-14
CIB1	1.36717e-18	0.529551	0.966	0.908	4.58535e-14
KCNK16	1.82712e-18	-0.338928	0.421	0.698	6.12798e-14
IFIH1	3.65417e-18	0.273802	0.333	0.094	1.22557e-13
RNF19B	6.1755e-18	0.347464	0.492	0.252	2.0712e-13
GADD45A	1.37456e-17	-0.383999	0.262	0.538	4.61012e-13
GBP2	1.52844e-17	0.497641	0.18	0.003	5.12622e-13
RPL30	1.80063e-17	-0.312192	1	1	6.03912e-13
S100A11	2.672e-17	0.740831	0.932	0.795	8.96164e-13
BTG1	3.14217e-17	0.612398	0.977	0.948	1.05385e-12
GADD45B	5.54524e-17	0.489011	0.585	0.339	1.85982e-12
ATF3	8.9202e-17	0.465177	0.387	0.15	2.99175e-12
RPS18	9.57087e-17	-0.37902	1	1	3.20998e-12
OGFR	1.04202e-16	0.260078	0.535	0.291	3.49484e-12
G6PC2	1.13965e-16	-0.569113	0.585	0.811	3.82227e-12
RPL3	1.22427e-16	-0.440863	1	1	4.10607e-12
ATP5MG	1.42069e-16	-0.295552	0.995	1	4.76485e-12
CASR	1.94681e-16	-0.393753	0.476	0.703	6.5294e-12
TAGLN2	2.21466e-16	0.425635	0.954	0.879	7.42774e-12
SLC39A14	2.64318e-16	0.468894	0.633	0.446	8.86497e-12
OTULINL	2.93715e-16	-0.477251	0.608	0.808	9.85091e-12
RPS23	3.80086e-16	-0.351006	1	1	1.27477e-11
NPTX2	5.18528e-16	-0.632425	0.731	0.9	1.73909e-11
TNFRSF14	5.70538e-16	0.33834	0.428	0.207	1.91353e-11
HIST1H4C	5.79115e-16	-0.478543	0.841	0.924	1.94229e-11
C4orf48	9.04179e-16	-0.353801	0.984	1	3.03253e-11
CA8	1.06566e-15	0.32432	0.497	0.268	3.57412e-11
LCN2	1.17732e-15	1.67136	0.155	0	3.94861e-11
DTX3L	1.3541e-15	0.259091	0.392	0.171	4.54152e-11
UQCRB	1.47638e-15	-0.320713	0.995	1	4.95162e-11
APOL4	1.67418e-15	0.262815	0.248	0.05	5.61502e-11
IL32	1.97785e-15	0.921977	0.153	0	6.63351e-11
CAMK2N1	1.98857e-15	-0.433552	0.784	0.911	6.66947e-11
POMP	2.29525e-15	0.513458	0.986	0.971	7.69804e-11
EEF1B2	3.20046e-15	-0.371284	0.991	0.997	1.0734e-10
NAA38	3.61597e-15	-0.307756	0.952	0.99	1.21276e-10
RPS3A	3.61919e-15	-0.384215	1	1	1.21384e-10
SLC7A8	8.52347e-15	-0.357155	0.508	0.732	2.85869e-10
HINT1	9.13939e-15	0.308853	1	1	3.06526e-10
TGM2	1.00212e-14	0.730365	0.478	0.241	3.361e-10
QDPR	1.00256e-14	-0.32246	0.615	0.795	3.36248e-10
CHGA	1.09056e-14	0.911835	0.995	0.99	3.65762e-10
ADM	1.10902e-14	0.651552	0.588	0.37	3.71953e-10
MT1M	2.33455e-14	0.5564	0.232	0.047	7.82985e-10
RACK1	2.51304e-14	-0.288998	1	1	8.4285e-10
ANGPTL4	2.52799e-14	0.282436	0.262	0.063	8.47862e-10
JAK1	2.66821e-14	0.403717	0.863	0.78	8.9489e-10
RTN4	2.82407e-14	-0.350667	0.989	0.995	9.47165e-10
SMIM4	2.97645e-14	-0.325294	0.777	0.898	9.98272e-10
SCD5	3.74624e-14	-0.277157	0.38	0.617	1.25645e-09
MRLN	4.64622e-14	-0.255271	0.191	0.43	1.5583e-09
COPS9	4.66289e-14	-0.294354	0.966	0.982	1.56389e-09
CRYBA2	4.7324e-14	-0.561696	0.349	0.619	1.5872e-09
ARID5B	5.82856e-14	0.513515	0.761	0.619	1.95484e-09
HEPACAM2	6.09136e-14	-0.269166	0.41	0.672	2.04298e-09
C2CD4B	6.7643e-14	0.93556	0.672	0.514	2.26868e-09
ERO1B	7.5768e-14	-0.422732	0.957	0.992	2.54118e-09
RPL13	9.49908e-14	-0.331929	1	1	3.1859e-09
ST5	1.16779e-13	0.506999	0.533	0.349	3.91665e-09
LMO1	1.19012e-13	0.431113	0.831	0.738	3.99155e-09
C4orf3	1.53491e-13	0.34241	0.973	0.942	5.14793e-09
RPL22	1.75306e-13	-0.308728	0.998	0.995	5.87958e-09
OCIAD2	2.17612e-13	-0.305797	0.886	0.929	7.2985e-09
GLRX	2.28805e-13	0.385005	0.506	0.31	7.67388e-09
NACA	2.60314e-13	-0.30051	0.998	1	8.73067e-09
IDO1	2.8193e-13	1.01313	0.137	0.003	9.45564e-09
ARL4C	3.12394e-13	-0.35517	0.28	0.509	1.04774e-08
CXCL10	3.3297e-13	2.51508	0.13	0	1.11675e-08
PSENEN	3.65893e-13	0.271537	0.772	0.606	1.22717e-08
CD47	5.18428e-13	0.474469	0.74	0.638	1.73876e-08
PRSS23	5.90199e-13	-0.468015	0.895	0.948	1.97947e-08
RPS8	6.04906e-13	-0.312999	1	0.997	2.0288e-08
HCFC1R1	6.19741e-13	-0.275837	0.601	0.79	2.07855e-08
RPS21	6.85853e-13	-0.31967	1	1	2.30028e-08
CHMP5	8.30391e-13	0.346255	0.913	0.848	2.78505e-08
PERP	8.79809e-13	-0.388988	0.95	0.979	2.95079e-08
SORL1	9.31904e-13	-0.346661	0.588	0.772	3.12551e-08
SURF2	1.06248e-12	-0.303393	0.763	0.919	3.56345e-08
ERO1A	1.65749e-12	0.458528	0.667	0.562	5.55905e-08
PCSK2	1.67671e-12	-0.304833	0.613	0.816	5.6235e-08
TNFRSF12A	2.2659e-12	0.449326	0.913	0.843	7.59961e-08
PEBP1	2.3701e-12	-0.30437	1	1	7.94906e-08
RPP25	2.63117e-12	-0.261056	0.353	0.577	8.82467e-08
PFKFB2	3.07393e-12	-0.287429	0.292	0.512	1.03097e-07
RARRES1	3.15408e-12	0.284708	0.221	0.055	1.05785e-07
SLC25A3	3.56219e-12	-0.299241	0.957	0.979	1.19472e-07
RPL29	3.76888e-12	-0.308618	0.998	0.997	1.26405e-07
IFIT1	4.38384e-12	0.374551	0.39	0.213	1.47029e-07
GABARAPL1	4.57795e-12	0.319195	0.825	0.714	1.5354e-07
PFN2	6.12279e-12	-0.32917	0.797	0.885	2.05352e-07
HILPDA	6.16247e-12	1.42854	0.428	0.231	2.06683e-07
RPL11	7.40252e-12	-0.278882	1	1	2.48273e-07
RPL12	8.17358e-12	-0.321458	1	1	2.74134e-07
PSMB2	8.48456e-12	0.341977	0.9	0.814	2.84564e-07
ARPC5	1.02733e-11	0.347034	0.916	0.877	3.44558e-07
ATP5ME	1.05267e-11	-0.307887	0.995	0.997	3.53054e-07
SPPL2A	1.11032e-11	0.285114	0.727	0.577	3.72389e-07
H3F3B	1.13562e-11	0.33687	0.998	1	3.80876e-07
TESC	1.2154e-11	0.566719	0.615	0.457	4.07633e-07
TIMP1	1.28276e-11	0.7991	0.927	0.869	4.30224e-07
ARRDC3	1.46012e-11	0.381955	0.642	0.486	4.89709e-07
RPSA	1.73219e-11	-0.308491	0.998	0.995	5.80959e-07
PLOD2	1.91996e-11	0.340742	0.777	0.638	6.43934e-07
RPS3	2.0496e-11	-0.302322	1	1	6.87416e-07
CEBPB	2.06019e-11	0.458307	0.551	0.378	6.90966e-07
CXCL2	2.28716e-11	0.680891	0.123	0.005	7.67089e-07
DNAJA1	2.30667e-11	0.585348	0.902	0.866	7.73636e-07
LUCAT1	2.41985e-11	0.320842	0.349	0.163	8.11594e-07
MYL6B	2.73436e-11	-0.297688	0.795	0.916	9.17076e-07
FAM177A1	2.7463e-11	0.318662	0.92	0.882	9.21083e-07
TNIP1	2.84967e-11	0.312892	0.517	0.346	9.55752e-07
SURF4	3.50077e-11	-0.340641	0.9	0.963	1.17412e-06
XRN1	3.65626e-11	0.31169	0.549	0.386	1.22627e-06
RPL32	3.68733e-11	-0.300924	1	1	1.2367e-06
CD68	4.00543e-11	0.277316	0.604	0.428	1.34338e-06
FAM213A	4.14303e-11	-0.294719	0.795	0.911	1.38953e-06
CXCL9	5.03677e-11	0.773761	0.107	0	1.68928e-06
CHCHD10	6.02126e-11	-0.286725	0.809	0.85	2.01947e-06
NEAT1	6.50589e-11	0.686513	0.87	0.703	2.18201e-06
TUBA1A	6.80953e-11	-0.389347	0.952	0.976	2.28385e-06
ETHE1	8.6879e-11	0.267263	0.581	0.412	2.91384e-06
RPL23	8.7595e-11	-0.324011	0.991	0.997	2.93785e-06
C5orf15	1.06363e-10	0.276933	0.672	0.541	3.5673e-06
RPS4X	1.11638e-10	-0.333952	1	1	3.74424e-06
NR0B1	1.17615e-10	-0.263962	0.364	0.596	3.94468e-06
RPL27	1.34315e-10	-0.300555	0.998	1	4.50481e-06
AKR7A2	2.36092e-10	-0.317188	0.724	0.848	7.91829e-06
KIF5C	2.62497e-10	-0.258794	0.629	0.774	8.80388e-06
TMEM163	2.70422e-10	0.286734	0.569	0.404	9.06968e-06
CMTM8	3.19954e-10	-0.274409	0.645	0.785	1.07309e-05
LGALS3BP	3.39629e-10	0.417556	0.806	0.738	1.13908e-05
CLIC1	3.43697e-10	0.308516	0.991	0.974	1.15273e-05
RPS6	4.23444e-10	-0.321519	1	1	1.42019e-05
RPL9	4.41843e-10	-0.327667	0.998	0.997	1.4819e-05
RPS28	4.7158e-10	-0.299218	1	1	1.58163e-05
WTAP	6.12842e-10	0.39489	0.672	0.567	2.05541e-05
GNG5	6.35473e-10	0.33186	0.909	0.85	2.13131e-05
TOP1	7.95051e-10	0.376298	0.784	0.73	2.66652e-05
GBP5	8.02313e-10	0.27544	0.107	0.005	2.69088e-05
DDR1	8.62945e-10	0.375681	0.85	0.782	2.89423e-05
DDIT4	8.70265e-10	0.584717	0.681	0.528	2.91878e-05
SLC30A8	9.91104e-10	-0.330364	0.916	0.979	3.32406e-05
SERPINB1	1.23885e-09	0.466683	0.743	0.635	4.15499e-05
SNHG8	1.32327e-09	-0.302449	0.916	0.961	4.43813e-05
RPS14	1.71394e-09	-0.290364	1	0.997	5.74837e-05
MVP	1.9884e-09	0.251106	0.592	0.444	6.66888e-05
RPL10A	2.52676e-09	-0.280144	0.998	0.992	8.47448e-05
EDN3	2.61816e-09	-0.414795	0.437	0.635	8.78103e-05
PODXL2	2.8238e-09	-0.29092	0.59	0.772	9.47074e-05
ASAP1	2.83399e-09	-0.292506	0.604	0.748	9.5049e-05
MDH2	2.92541e-09	0.373492	0.977	0.955	9.81155e-05
RCN1	3.06908e-09	0.265703	0.651	0.546	0.000102934
RPL37A	4.23539e-09	-0.347656	1	1	0.000142051
GSTK1	4.86432e-09	0.272584	0.674	0.583	0.000163145
SDCBP	6.592e-09	0.27247	0.818	0.717	0.000221089
GSTO1	8.00027e-09	0.331097	0.893	0.848	0.000268321
CFC1	8.50067e-09	-0.276868	0.563	0.701	0.000285104
WDR25	8.96354e-09	0.400507	0.585	0.43	0.000300628
HOPX	1.06656e-08	0.413181	0.836	0.664	0.000357712
CITED2	1.72722e-08	0.571836	0.597	0.446	0.000579292
RPS15A	3.30844e-08	-0.293705	0.998	0.997	0.00110962
DEPP1	3.9036e-08	0.700271	0.697	0.57	0.00130923
RBBP8	4.13388e-08	0.343155	0.538	0.42	0.00138646
CD99	5.27006e-08	-0.427923	0.995	0.995	0.00176752
PSMA3	5.35285e-08	0.338793	0.815	0.756	0.00179529
IL17RB	5.50867e-08	0.425438	0.362	0.215	0.00184755
IGFBP7	5.8367e-08	-0.287412	0.46	0.625	0.00195757
GPX4	6.70917e-08	-0.258203	0.995	0.992	0.00225019
SOCS2	7.08951e-08	0.303632	0.595	0.444	0.00237775
NNMT	1.1229e-07	0.337318	0.221	0.089	0.0037661
STMN2	1.34986e-07	-0.360908	0.56	0.706	0.00452728
RPL4	1.5153e-07	-0.312363	0.984	0.995	0.00508216
DHRS2	1.58108e-07	-0.357666	0.882	0.942	0.00530277
TSPAN1	1.80811e-07	-0.412105	0.608	0.769	0.0060642
SLC25A6	1.85043e-07	-0.289772	0.973	0.982	0.00620615
RPS16	2.21141e-07	-0.272087	1	1	0.00741686
EPAS1	2.44497e-07	0.293522	0.636	0.533	0.00820019
VAMP8	2.59165e-07	0.260844	0.884	0.843	0.00869213
LIPH	2.71623e-07	0.315176	0.54	0.425	0.00910998
CARHSP1	2.77676e-07	0.382123	0.692	0.635	0.00931298
NKX6-1	2.86501e-07	-0.265989	0.649	0.79	0.00960895
PSMA4	4.14699e-07	0.259893	0.788	0.751	0.0139086
ZKSCAN1	4.18215e-07	-0.25828	0.661	0.743	0.0140265
P4HB	4.69692e-07	0.31512	0.989	0.982	0.015753
TPI1	4.72962e-07	0.388499	0.993	0.974	0.0158627
ELMO1	4.99603e-07	-0.283865	0.592	0.717	0.0167562
CALD1	5.01627e-07	0.352088	0.779	0.703	0.0168241
PNRC1	5.62265e-07	0.312933	0.843	0.777	0.0188578
RPLP0	7.97988e-07	-0.294604	1	1	0.0267637
S100A6	8.00444e-07	1.29176	0.9	0.887	0.0268461
NDUFA9	9.08817e-07	0.262655	0.699	0.633	0.0304808
SEPHS2	1.16125e-06	0.292464	0.729	0.672	0.0389472
UBB	1.52475e-06	0.319105	0.968	0.961	0.0511385
PDIA6	1.91624e-06	0.429822	0.95	0.948	0.0642689
BAALC	2.32882e-06	0.300568	0.344	0.223	0.0781064
TUBA1B	2.35892e-06	-0.344038	0.966	0.982	0.079116
SEC11C	2.39398e-06	-0.337001	0.993	0.997	0.0802916
EIF5A	2.42414e-06	0.324221	0.809	0.819	0.0813031
NDUFV2	2.50183e-06	0.270285	0.975	0.974	0.0839089
FTH1	2.88943e-06	0.7012	0.998	0.997	0.0969084
C12orf75	3.31529e-06	-0.29749	0.872	0.9	0.111191
VPS13C	4.62068e-06	0.256981	0.745	0.709	0.154973
MYL12B	4.64473e-06	0.268333	0.964	0.934	0.15578
RPL21	4.91435e-06	-0.273003	1	1	0.164822
MT-ND4L	8.27839e-06	-0.264856	0.989	0.99	0.277649
LAMP1	8.36408e-06	-0.2617	0.886	0.937	0.280523
MALAT1	8.92952e-06	0.297578	0.998	0.995	0.299487
RPL26	1.14197e-05	-0.268715	0.998	1	0.383004
ERP44	1.1785e-05	0.286638	0.747	0.706	0.395259
SELENOM	1.22436e-05	0.349201	0.788	0.711	0.41064
AKIP1	1.79821e-05	0.359701	0.613	0.551	0.603102
HM13	1.94742e-05	0.322492	0.822	0.829	0.653147
MT1G	2.15316e-05	1.80098	0.128	0.045	0.722149
LMCD1	2.34409e-05	0.268945	0.394	0.283	0.786184
ADCYAP1	2.41392e-05	0.517735	0.918	0.866	0.809606
NCL	2.66877e-05	0.284509	0.902	0.9	0.89508
RPL23A	2.94205e-05	-0.265054	0.995	0.995	0.986734
PRR13	3.42662e-05	0.253158	0.902	0.85	1
RPL38	4.92687e-05	-0.257664	0.998	1	1
ID2	5.15969e-05	0.411145	0.69	0.612	1
ACTG1	5.92043e-05	0.4198	0.977	0.963	1
PTGS2	8.73809e-05	0.314879	0.221	0.129	1
GPX2	9.50297e-05	0.340754	0.738	0.693	1
SOX4	0.000102601	0.337255	0.674	0.612	1
TXN	0.00010348	0.341831	0.961	0.955	1
GLUL	0.000177351	0.25283	0.465	0.373	1
AQP3	0.000185435	-0.370288	0.342	0.457	1
RASD1	0.000203431	0.375545	0.934	0.906	1
SCARB2	0.000212743	0.256733	0.936	0.932	1
GADD45G	0.000215954	0.266003	0.656	0.562	1
DNAJC22	0.000318045	0.277181	0.189	0.108	1
RBP1	0.000377288	0.288676	0.838	0.819	1
QSOX1	0.000399988	0.250207	0.569	0.533	1
SCG2	0.000479597	-0.321268	0.945	0.976	1
RPL27A	0.000521203	-0.274477	0.995	1	1
SLC43A2	0.000828342	0.25799	0.565	0.501	1
PRG4	0.000886185	0.443862	0.289	0.199	1
SSTR2	0.000888291	0.290733	0.772	0.743	1
HSPA5	0.00115828	1.19716	0.852	0.848	1
PPP1R1A	0.00127073	-0.355367	0.818	0.822	1
H1FX	0.00140906	0.263537	0.863	0.811	1
RPS4Y1	0.00201542	-0.319223	0.501	0.541	1
DNAJC15	0.00268317	0.254607	0.847	0.835	1
ECEL1	0.00284105	0.401193	0.503	0.441	1
SCG3	0.00287895	0.304316	0.995	0.99	1
RGS16	0.00303736	0.362173	0.601	0.549	1
IGFBP5	0.00311202	0.666622	0.449	0.375	1
MTRNR2L8	0.00354994	-0.415039	0.421	0.504	1
ITM2B	0.00363461	0.271466	0.986	0.997	1
PDIA4	0.00427579	0.53096	0.574	0.535	1
CALR	0.00465799	0.349131	0.979	0.971	1
SF3B5	0.00583654	0.251123	0.961	0.961	1
PDIA3	0.00610991	0.361949	0.977	0.987	1
MANF	0.00612372	0.285594	0.888	0.85	1
CLU	0.00752437	-0.256948	0.829	0.843	1
HSP90B1	0.0078939	0.831023	0.95	0.945	1
HSPB1	0.00799866	0.307264	0.524	0.501	1
VGF	0.00837171	0.572502	0.902	0.916	1
SPP1	0.011295	0.724348	0.337	0.26	1
GJD2	0.0182682	0.258395	0.56	0.541	1
EPHX1	0.021802	0.551307	0.592	0.659	1
MTRNR2L12	0.021929	-0.370735	0.556	0.593	1
DNAJB9	0.0226939	0.256548	0.872	0.874	1
IGFBP4	0.0250224	0.399894	0.41	0.375	1
ID4	0.0285355	0.273815	0.658	0.609	1
POMC	0.0287701	0.42139	0.369	0.312	1
ODC1	0.0345101	0.272605	0.747	0.845	1
GAPDH	0.0467462	0.30615	1	1	1
TTR	0.0507615	-0.455914	0.718	0.717	1
RBP4	0.0600856	-0.572511	0.715	0.751	1
PLAGL1	0.0700316	0.268815	0.581	0.577	1
TCEAL2	0.0787378	0.258086	0.615	0.638	1
C15orf48	0.115435	0.952421	0.558	0.564	1
NEFM	0.121624	-0.257063	0.308	0.36	1
PRPH	0.238636	0.552749	0.178	0.155	1
PDK4	0.42088	0.297698	0.323	0.37	1
NPY	0.497458	0.346593	0.465	0.496	1
HERPUD1	0.53689	0.38583	0.866	0.89	1
UCN3	0.836501	0.288565	0.61	0.68	1

## Sheet: Beta IFNa
Gene	p_val	avg_log2FC	Beta IFNa	Beta Untreated	p_val_adj
ISG15	3.16168e-114	5.9567	0.992	0.121	1.0604e-109
MX1	1.10061e-111	2.97032	0.996	0.168	3.69134e-107
IFIT3	3.61173e-111	2.77444	0.938	0.039	1.21134e-106
RSAD2	5.33555e-111	2.30346	0.921	0.016	1.78949e-106
IFIT1	3.78956e-108	3.06338	0.992	0.213	1.27098e-103
OAS1	3.71394e-104	2.22866	0.959	0.147	1.24562e-99
IFI6	8.00581e-97	4.729	0.996	0.722	2.68507e-92
LY6E	1.04069e-89	2.1754	0.971	0.491	3.49037e-85
CMPK2	1.66062e-89	1.35773	0.83	0.052	5.56956e-85
STAT1	4.80632e-88	1.91163	0.971	0.486	1.61199e-83
UBE2L6	1.14978e-84	1.4274	0.917	0.252	3.85624e-80
IFI35	3.53456e-81	1.47772	0.959	0.459	1.18546e-76
HLA-C	7.87912e-81	1.79589	1	0.969	2.64258e-76
PSMB9	7.30332e-80	1.09744	0.776	0.06	2.44946e-75
LGALS3BP	4.72216e-79	1.57906	0.988	0.738	1.58377e-74
DDX58	8.12672e-79	0.927162	0.747	0.037	2.72562e-74
OAS3	3.37403e-73	0.860542	0.739	0.063	1.13162e-68
EPSTI1	3.32653e-72	1.09232	0.838	0.205	1.11569e-67
TAP1	5.18631e-72	0.888704	0.817	0.142	1.73944e-67
PSMB8	8.64656e-72	1.22243	0.934	0.438	2.89997e-67
SAMD9	3.03568e-71	1.09123	0.772	0.11	1.01814e-66
IFITM3	2.04659e-68	1.689	0.635	0.005	6.86405e-64
HLA-E	2.22335e-68	1.50795	0.979	0.735	7.45689e-64
RPS3A	3.06563e-68	-1.3385	0.992	1	1.02818e-63
SP110	4.92323e-68	0.737217	0.743	0.094	1.6512e-63
EIF2AK2	2.37323e-67	1.09381	0.959	0.593	7.95959e-63
RPS6	3.47819e-67	-1.48805	0.996	1	1.16655e-62
PPM1K	3.99782e-67	1.25848	0.959	0.588	1.34083e-62
RPL5	2.22627e-66	-1.18362	0.992	1	7.46669e-62
DDX60	2.90586e-66	0.729161	0.689	0.055	9.74596e-62
RPS4X	4.86607e-66	-1.31753	0.996	1	1.63203e-61
PLSCR1	1.55336e-65	1.18128	0.88	0.394	5.2098e-61
PSME2	1.79831e-65	1.28394	0.95	0.696	6.03136e-61
RPL3	5.75472e-64	-1.29227	1	1	1.93007e-59
USP18	7.61488e-64	0.911331	0.784	0.181	2.55395e-59
RPL4	2.10828e-63	-1.54334	0.942	0.995	7.07097e-59
RPL6	9.36146e-62	-1.03258	0.992	1	3.13974e-57
PARP9	5.48814e-61	1.00314	0.838	0.291	1.84067e-56
PARP14	6.42984e-61	0.937817	0.705	0.108	2.1565e-56
HERC5	1.47509e-60	1.18271	0.759	0.184	4.9473e-56
IFIT2	1.7991e-60	0.896199	0.598	0.018	6.034e-56
RPL9	2.03933e-60	-1.18133	0.996	0.997	6.8397e-56
IRF7	6.94684e-60	0.72171	0.701	0.108	2.3299e-55
B2M	9.62749e-60	1.61713	1	1	3.22896e-55
RPL15	1.86026e-59	-0.965394	1	1	6.23911e-55
RPS3	2.08906e-58	-1.10937	0.996	1	7.00651e-54
RNF213	2.86823e-58	1.01805	0.892	0.436	9.61976e-54
HLA-B	1.44059e-57	1.46064	0.983	0.927	4.8316e-53
TPT1	3.65576e-57	-1.31959	0.996	0.997	1.2261e-52
C19orf66	8.30334e-57	0.925886	0.838	0.349	2.78486e-52
RPL7	1.09018e-56	-1.73941	0.967	0.997	3.65635e-52
RPS27A	1.66936e-55	-0.968963	0.996	1	5.59887e-51
IFIH1	3.24438e-55	0.685453	0.664	0.094	1.08813e-50
EEF1A1	6.07691e-55	-1.29953	0.996	0.997	2.03814e-50
RPL34	1.40059e-54	-1.28093	1	0.997	4.69743e-50
HELZ2	3.11684e-54	0.657587	0.651	0.092	1.04536e-49
RPL21	6.13188e-54	-1.42195	1	1	2.05657e-49
DDX60L	3.55079e-53	0.702296	0.627	0.081	1.1909e-48
RPL22	6.49787e-51	-0.904909	0.979	0.995	2.17932e-46
SP100	1.66663e-50	0.862515	0.755	0.241	5.58972e-46
SLC25A6	1.75272e-50	-1.12508	0.913	0.982	5.87846e-46
HLA-A	7.91101e-50	1.15402	1	0.987	2.65327e-45
RPS7	1.37453e-49	-0.799526	0.992	1	4.61004e-45
RPS24	3.28129e-49	-0.846443	1	0.997	1.10051e-44
RPS15A	2.95303e-48	-1.08034	0.979	0.997	9.90418e-44
RPS16	2.9832e-48	-0.96007	0.992	1	1.00054e-43
PNPT1	4.50085e-48	0.834746	0.71	0.21	1.50954e-43
RPL26	4.9008e-48	-1.26906	0.983	1	1.64368e-43
MX2	1.29297e-47	0.658931	0.498	0.021	4.33649e-43
LAP3	1.88423e-47	0.768533	0.763	0.302	6.31951e-43
RPS14	9.37519e-47	-0.936521	0.996	0.997	3.14435e-42
RPS25	2.33662e-46	-1.08578	1	1	7.83679e-42
RPS8	3.28886e-46	-0.881583	1	0.997	1.10305e-41
RPL14	6.92181e-46	-0.865936	0.988	0.997	2.3215e-41
RPS23	4.36077e-45	-0.832163	1	1	1.46256e-40
RPL10A	5.7061e-45	-0.928891	0.988	0.992	1.91377e-40
ISG20	8.17885e-45	1.05617	0.71	0.239	2.7431e-40
RPS2	3.71285e-44	-0.85762	1	0.997	1.24525e-39
RPL35A	5.01854e-44	-0.801136	1	1	1.68317e-39
PSME1	6.78954e-44	0.889719	0.954	0.819	2.27714e-39
TNFSF10	8.47753e-44	0.469681	0.452	0.01	2.84328e-39
RPL37A	7.40277e-43	-1.07176	1	1	2.48281e-38
PARP12	1.42354e-41	0.446503	0.51	0.055	4.7744e-37
EEF1B2	8.33723e-41	-0.838935	0.929	0.997	2.79622e-36
RPL10	1.55972e-40	-0.926817	1	1	5.23114e-36
RPL7A	1.67893e-40	-0.746613	1	1	5.63098e-36
RPLP0	1.87491e-40	-0.968845	0.983	1	6.28826e-36
RPLP1	7.32288e-40	-0.697528	1	1	2.45602e-35
RPL11	8.37165e-40	-0.711715	1	1	2.80777e-35
RPS13	1.22008e-39	-0.715434	0.992	0.997	4.09204e-35
RPL23	2.20255e-39	-0.895858	0.988	0.997	7.38713e-35
NUB1	2.34548e-39	0.767124	0.834	0.52	7.86652e-35
RPL19	3.75881e-39	-0.740538	1	1	1.26067e-34
EEF2	5.20148e-39	-0.888056	0.963	0.995	1.74452e-34
RPL32	1.9696e-38	-0.795961	0.996	1	6.60585e-34
RACK1	2.11591e-38	-0.667963	1	1	7.09656e-34
EIF3L	5.18151e-38	-0.853115	0.589	0.898	1.73783e-33
BST2	5.51558e-38	0.894827	0.382	0.003	1.84987e-33
RPL13	1.10347e-37	-0.752121	1	1	3.70093e-33
DNAJA1	1.40545e-37	0.786549	0.963	0.866	4.71373e-33
RPL31	1.89863e-37	-1.51694	0.975	0.99	6.36782e-33
PARP10	2.32973e-37	0.431124	0.51	0.081	7.81369e-33
UBC	1.81775e-36	0.814455	1	0.974	6.09657e-32
RPL41	2.03059e-36	-0.970874	1	1	6.81039e-32
RPL13A	2.11484e-36	-1.47806	1	1	7.09295e-32
OASL	3.89129e-36	0.432039	0.365	0.003	1.3051e-31
UQCRB	5.62566e-36	-0.662088	0.988	1	1.88679e-31
RTP4	5.83219e-36	0.411905	0.369	0.005	1.95606e-31
RPS9	3.82222e-35	-0.7504	0.996	1	1.28193e-30
TMSB10	1.01852e-34	1.05791	0.983	0.906	3.41601e-30
RPS20	1.63361e-34	-1.26325	0.967	0.995	5.47898e-30
RPL24	2.08298e-34	-0.64628	1	1	6.98612e-30
RPL23A	2.41172e-34	-1.03498	0.992	0.995	8.08868e-30
TAP2	4.0411e-34	0.42031	0.448	0.055	1.35534e-29
IRF9	4.15817e-34	0.489048	0.585	0.157	1.39461e-29
TTC3	7.07645e-34	-0.680055	0.938	0.995	2.37337e-29
IFI44	8.08731e-34	0.384289	0.39	0.024	2.7124e-29
CERK	1.49434e-33	-0.493033	0.174	0.648	5.01187e-29
RPSA	3.15012e-33	-0.70986	0.996	0.995	1.05652e-28
SPATS2L	3.29867e-33	0.628356	0.68	0.286	1.10634e-28
HLA-F	7.27357e-33	0.426327	0.502	0.094	2.43948e-28
TRIM69	4.4429e-32	0.513783	0.685	0.294	1.4901e-27
ETV7	5.99633e-32	0.401541	0.419	0.047	2.01111e-27
RPLP2	1.03948e-31	-1.00519	0.996	1	3.48631e-27
IFI27	1.36575e-31	0.912561	0.324	0.003	4.58058e-27
LAMP3	1.04163e-30	0.302136	0.328	0.008	3.49352e-26
MT2A	1.11577e-30	1.12334	0.763	0.276	3.7422e-26
RPS27	1.85757e-30	-0.878089	1	1	6.23012e-26
RPL18A	1.93275e-30	-0.745597	0.988	0.997	6.48227e-26
RPS11	3.67049e-30	-0.825346	0.992	1	1.23104e-25
RPS5	6.0474e-30	-0.660476	0.988	0.995	2.02824e-25
RPL12	7.85942e-30	-0.699843	0.992	1	2.63597e-25
RPS28	8.72673e-30	-0.715572	0.996	1	2.92686e-25
TOMM7	2.13951e-29	-0.580643	0.996	1	7.17571e-25
HSH2D	2.19018e-29	0.287819	0.34	0.018	7.34564e-25
RPS18	3.30785e-29	-0.673154	0.996	1	1.10942e-24
RPS10	4.53503e-29	-1.02536	0.834	0.963	1.521e-24
NACA	5.93061e-29	-0.588908	0.992	1	1.98907e-24
TRIM14	1.20125e-28	0.32793	0.415	0.066	4.02888e-24
RPS21	1.74277e-28	-0.611758	0.996	1	5.84508e-24
RPL30	2.10528e-28	-0.553134	0.992	1	7.06088e-24
UNC93B1	2.79375e-28	0.363262	0.365	0.037	9.36997e-24
ADAR	4.82964e-28	0.7024	0.83	0.585	1.61981e-23
RPS12	6.87505e-28	-0.665885	0.992	0.997	2.30582e-23
XIST	7.43613e-28	-0.686572	0	0.388	2.494e-23
CD68	8.54814e-28	0.841504	0.726	0.428	2.86696e-23
EIF3H	1.3284e-27	-0.630154	0.809	0.955	4.45533e-23
DTX3L	1.85577e-27	0.441336	0.535	0.171	6.22406e-23
RPL27A	3.62233e-27	-1.06711	0.996	1	1.21489e-22
ITM2B	5.69728e-27	0.679028	1	0.997	1.91081e-22
HNRNPA1	8.15117e-27	-0.930634	0.954	0.982	2.73382e-22
SURF4	9.81893e-27	0.851503	0.996	0.963	3.29317e-22
DDX24	1.50106e-26	0.620836	0.996	0.963	5.03441e-22
RPL36A	1.91336e-26	-0.973682	0.622	0.853	6.41722e-22
NT5C3A	1.95081e-26	0.636855	0.755	0.472	6.54282e-22
IFIT5	2.44825e-26	0.445903	0.598	0.244	8.21119e-22
RPL37	1.52342e-25	-0.674183	1	1	5.1094e-21
CCNI	4.29981e-25	-0.634028	0.963	0.995	1.44211e-20
HERC6	5.69001e-25	0.386775	0.494	0.147	1.90837e-20
ZNFX1	6.87756e-25	0.426474	0.531	0.197	2.30667e-20
RPL27	1.44644e-24	-0.611109	0.996	1	4.85122e-20
RPL39	1.90232e-24	-0.649249	0.992	0.997	6.38018e-20
TENT5A	3.4886e-24	0.681101	0.842	0.633	1.17004e-19
RPL8	7.30436e-24	-0.482407	1	1	2.44981e-19
RPL17	7.65417e-24	-0.894962	0.502	0.774	2.56713e-19
RPL29	2.66964e-23	-0.563719	0.983	0.997	8.95372e-19
IRF1	6.78051e-23	0.332466	0.432	0.11	2.27412e-18
RPS17	6.88707e-23	-1.90671	0.456	0.738	2.30986e-18
UBA52	9.19452e-23	-0.479698	0.996	0.997	3.08375e-18
H1FX	1.06866e-22	0.723367	0.95	0.811	3.58418e-18
RBCK1	1.7443e-22	0.596691	0.88	0.719	5.8502e-18
RPS29	1.93602e-22	-0.905835	0.996	1	6.49321e-18
EIF3F	2.55788e-22	-0.508309	0.701	0.887	8.57887e-18
JUND	2.66503e-22	0.64604	0.996	0.885	8.93826e-18
APOL6	2.69184e-22	0.448655	0.564	0.234	9.02815e-18
PHF11	2.77349e-22	0.350041	0.535	0.199	9.30202e-18
CHMP5	4.30565e-22	0.597713	0.921	0.848	1.44407e-17
SNHG8	5.18709e-22	-0.644829	0.863	0.961	1.7397e-17
RPL38	6.12692e-22	-0.737949	0.992	1	2.05491e-17
HIST1H2AC	8.02055e-22	0.751391	0.693	0.433	2.69001e-17
CD81	1.73709e-21	0.643438	0.996	0.932	5.82603e-17
STAT2	1.97442e-21	0.366223	0.502	0.184	6.622e-17
SCAMP1-AS1	2.68272e-21	0.394347	0.535	0.22	8.99756e-17
RPL18	4.59441e-21	-0.457757	1	1	1.54092e-16
MT-CO3	6.25859e-21	-0.543881	1	0.992	2.09907e-16
PSMA3	7.33165e-21	0.464266	0.913	0.756	2.45896e-16
SHISA5	1.09615e-20	0.494492	0.734	0.483	3.67638e-16
TMEM140	1.8958e-20	0.310305	0.369	0.084	6.35833e-16
HM13	5.41581e-20	0.515017	0.942	0.829	1.81641e-15
ATP5MG	6.82198e-20	-0.410781	1	1	2.28802e-15
EIF3E	7.76069e-20	-0.646515	0.813	0.94	2.60286e-15
YBX1	7.80922e-20	-0.491478	0.971	0.995	2.61914e-15
FTL	9.89136e-20	-1.18464	0.992	1	3.31746e-15
GPX4	1.31644e-19	-0.548612	0.975	0.992	4.41521e-15
MYL12B	2.99114e-19	0.526171	0.979	0.934	1.0032e-14
GABARAP	4.9157e-19	-0.341119	0.158	0.509	1.64868e-14
CIRBP	5.90108e-19	-0.49802	0.988	0.997	1.97916e-14
APOL2	9.50836e-19	0.468001	0.651	0.365	3.18901e-14
OAZ1	1.98199e-18	-0.588008	0.988	0.997	6.64741e-14
CD164	2.87441e-18	0.495256	0.896	0.801	9.64048e-14
MIF	6.42929e-18	-0.955827	0.954	0.987	2.15632e-13
NOP53	7.26913e-18	-0.624335	0.726	0.874	2.43799e-13
NMI	1.15116e-17	0.260369	0.382	0.113	3.86087e-13
PABPC1	1.55732e-17	-0.489356	0.793	0.934	5.2231e-13
INS-splice	1.58713e-17	0.475738	0.867	0.509	5.32307e-13
PEMT	2.00753e-17	-0.785975	0.776	0.898	6.73307e-13
RARRES3	3.73794e-17	0.345916	0.39	0.123	1.25367e-12
UQCR11	4.79923e-17	-0.511549	0.938	0.997	1.60961e-12
NAPA	8.62125e-17	0.442993	0.942	0.906	2.89148e-12
PAPSS2	1.04687e-16	-0.668461	0.548	0.793	3.51111e-12
NDUFAF8	1.30213e-16	-0.421548	0.78	0.911	4.36722e-12
HINT1	1.51088e-16	-0.40761	1	1	5.06733e-12
DDX5	1.5368e-16	0.462808	0.996	0.971	5.15426e-12
LAPTM4A	2.07424e-16	0.493267	0.975	0.971	6.9568e-12
HSD17B14	2.44018e-16	-0.40744	0.282	0.583	8.18412e-12
PFDN5	2.64905e-16	-0.390499	0.992	0.992	8.88465e-12
MAP1LC3A	4.59888e-16	-0.424146	0.917	0.992	1.54242e-11
SCARB2	5.27456e-16	0.44841	0.979	0.932	1.76903e-11
EI24	8.86048e-16	-0.450709	0.751	0.927	2.97172e-11
RPL35	1.01309e-15	-0.446811	0.992	1	3.39779e-11
NPTN	1.10401e-15	0.38905	0.797	0.57	3.70273e-11
IDS	1.10853e-15	-0.53924	0.851	0.937	3.71791e-11
RPS19	1.14997e-15	-0.562204	1	0.997	3.8569e-11
TRIM25	1.37843e-15	0.285569	0.369	0.126	4.62312e-11
TMBIM6	2.42972e-15	0.434434	1	0.992	8.14904e-11
TIMP2	3.43003e-15	0.541615	0.971	0.916	1.1504e-10
GUK1	4.29627e-15	-0.389898	0.963	0.997	1.44093e-10
SELENOH	4.56163e-15	-0.54506	0.726	0.887	1.52992e-10
CHGB	5.14596e-15	0.708214	0.992	0.982	1.7259e-10
PSMB2	5.46709e-15	0.396935	0.892	0.814	1.83361e-10
CD47	5.49034e-15	0.419799	0.793	0.638	1.8414e-10
HOPX	5.56568e-15	-0.894114	0.44	0.664	1.86667e-10
COX7C	8.0693e-15	-0.333597	0.996	1	2.70636e-10
TAPBP	1.70677e-14	0.352044	0.78	0.575	5.72433e-10
EEF1A2	1.72967e-14	0.37643	0.938	0.73	5.80116e-10
HSP90AB1	1.94406e-14	0.423298	1	0.99	6.52017e-10
KRT10	2.47737e-14	-0.41951	0.913	0.979	8.30884e-10
UQCRH	5.74313e-14	-0.370998	0.925	0.992	1.92619e-09
EPCAM	6.1446e-14	0.452636	1	0.995	2.06084e-09
ALDH1A1	9.45958e-14	0.634897	0.975	0.824	3.17265e-09
DERL1	1.19969e-13	0.346232	0.672	0.486	4.02365e-09
LRPAP1	1.27176e-13	0.407029	0.983	0.94	4.26534e-09
FXYD2	1.42892e-13	-2.35066	0.539	0.688	4.79246e-09
MTRNR2L12	1.51315e-13	0.348667	1	0.593	5.07494e-09
MT-ND4	1.6505e-13	-0.381834	1	0.997	5.53561e-09
CNP	2.32517e-13	0.391901	0.896	0.748	7.79839e-09
SNRPN	2.72861e-13	-0.399461	0.963	0.984	9.1515e-09
WNT4	3.32469e-13	0.531619	0.905	0.829	1.11507e-08
CD46	5.43681e-13	0.35147	0.83	0.643	1.82345e-08
SLC3A2	5.46996e-13	0.542376	0.959	0.871	1.83457e-08
DYNLT1	5.88566e-13	0.448775	0.929	0.942	1.97399e-08
NUDT3	7.51275e-13	-0.359621	0.386	0.625	2.5197e-08
SCG2	8.56123e-13	0.674079	0.992	0.976	2.87135e-08
NSA2	9.88326e-13	-0.327652	0.797	0.921	3.31475e-08
C12orf57	1.03597e-12	-0.421247	0.846	0.945	3.47455e-08
ID4	1.15793e-12	0.590462	0.793	0.609	3.88357e-08
EMC7	1.47767e-12	0.390373	0.888	0.777	4.95595e-08
AKIRIN1	1.50059e-12	0.290524	0.726	0.58	5.03282e-08
C1GALT1C1	1.51387e-12	0.346031	0.701	0.488	5.07736e-08
HNRNPA2B1	1.73017e-12	0.373316	0.971	0.961	5.80282e-08
MT-CO1	2.04501e-12	-0.35421	1	0.995	6.85876e-08
SNX6	3.01662e-12	0.354355	0.768	0.646	1.01175e-07
COX7A2	3.12826e-12	-0.309789	0.992	1	1.04919e-07
SNHG19	3.54707e-12	-0.290036	0.332	0.609	1.18965e-07
RAB4A	3.78695e-12	-0.268409	0.556	0.785	1.2701e-07
ARPC5	3.95437e-12	0.393818	0.934	0.877	1.32626e-07
BCAM	4.11198e-12	-0.377048	0.282	0.546	1.37912e-07
MAFA	4.8988e-12	0.613317	0.942	0.824	1.64301e-07
N4BP1	5.0182e-12	0.317366	0.527	0.32	1.68305e-07
ANXA2	5.03322e-12	0.558965	0.925	0.78	1.68809e-07
MRPL17	5.12226e-12	0.36509	0.834	0.73	1.71796e-07
HIST1H4C	5.8015e-12	-0.430203	0.826	0.924	1.94576e-07
HSPA1A	6.08256e-12	-0.275755	0.701	0.42	2.04003e-07
NR3C1	6.17943e-12	0.411238	0.851	0.759	2.07252e-07
COX14	7.14075e-12	-0.36639	0.925	0.982	2.39493e-07
FBL	7.28876e-12	-0.30317	0.357	0.598	2.44458e-07
REEP5	7.79459e-12	0.369396	0.967	0.934	2.61423e-07
GNAS	8.18044e-12	0.427907	1	0.997	2.74364e-07
GSDMD	8.51591e-12	0.284129	0.485	0.268	2.85615e-07
MYL12A	9.81125e-12	0.42234	0.859	0.829	3.2906e-07
PDLIM2	1.20762e-11	-0.435226	0.191	0.428	4.05022e-07
DSTN	1.21766e-11	-0.340951	0.988	1	4.08392e-07
ARPC1B	1.33894e-11	-0.337433	0.382	0.614	4.49068e-07
BTG3	1.44143e-11	0.431701	0.959	0.927	4.8344e-07
CADM1	1.67112e-11	0.480881	0.954	0.892	5.60477e-07
SSR4	1.72343e-11	0.333007	0.996	0.995	5.78022e-07
DAD1	1.89677e-11	0.346478	0.988	0.987	6.36157e-07
BAG1	2.0359e-11	-0.330441	0.876	0.958	6.8282e-07
RAB3B	2.77477e-11	-0.51941	0.797	0.921	9.3063e-07
TMEM50A	3.23219e-11	0.377001	0.846	0.766	1.08405e-06
COX20	3.36746e-11	-0.376189	0.759	0.9	1.12941e-06
COPB2	3.38629e-11	0.285841	0.805	0.604	1.13573e-06
MSMO1	3.42259e-11	0.541633	0.705	0.517	1.1479e-06
H3F3A	3.89079e-11	-0.348601	0.996	1	1.30493e-06
OST4	4.25527e-11	-0.373408	0.979	0.99	1.42718e-06
RBX1	4.3857e-11	0.336329	0.975	0.963	1.47092e-06
NAP1L1	4.86803e-11	-0.515222	0.834	0.927	1.63269e-06
NDUFA11	4.9175e-11	-0.36711	0.888	0.948	1.64928e-06
EIF3K	5.13347e-11	-0.318033	0.959	0.984	1.72171e-06
H3F3B	5.29568e-11	0.35192	1	1	1.77612e-06
C12orf75	5.95863e-11	-0.499235	0.797	0.9	1.99846e-06
NENF	6.03298e-11	-0.369888	0.979	0.992	2.0234e-06
MXRA7	7.68972e-11	0.326355	0.979	0.843	2.57905e-06
MESD	8.00834e-11	0.336176	0.892	0.756	2.68592e-06
MT-ND2	8.05181e-11	-0.559808	1	1	2.7005e-06
VPS51	9.10019e-11	-0.27126	0.419	0.675	3.05211e-06
EEF1D	9.25194e-11	-0.372101	0.913	0.976	3.10301e-06
SYT13	9.37957e-11	-0.379393	0.722	0.853	3.14582e-06
SCG3	9.98935e-11	0.376372	0.996	0.99	3.35033e-06
RPS26	1.02035e-10	-0.507368	1	1	3.42216e-06
TOP1	1.09564e-10	0.321413	0.859	0.73	3.67466e-06
PDIA6	1.28576e-10	0.557884	0.979	0.948	4.31232e-06
ARF1	1.30921e-10	0.309152	0.967	0.955	4.39096e-06
COX4I1	1.46973e-10	-0.27017	1	1	4.92931e-06
FAU	1.53281e-10	-0.275814	0.992	1	5.1409e-06
H1F0	1.59643e-10	0.456498	0.726	0.596	5.35427e-06
HOOK2	1.74012e-10	-0.415839	0.714	0.853	5.83618e-06
PPIB	1.80147e-10	0.433567	0.992	0.969	6.04195e-06
PDIA3	2.07631e-10	0.432528	0.996	0.987	6.96374e-06
PFN2	2.17768e-10	-0.391016	0.784	0.885	7.30373e-06
FOS	2.30087e-10	0.503179	0.805	0.664	7.71688e-06
PLCXD2	2.66428e-10	-0.254633	0.249	0.491	8.93573e-06
MZT2B	3.18207e-10	-0.319712	0.971	0.997	1.06723e-05
RAB8A	3.32277e-10	0.297325	0.606	0.423	1.11442e-05
DDRGK1	4.0578e-10	0.326209	0.867	0.772	1.36095e-05
IGFBP5	4.13384e-10	-1.83243	0.162	0.375	1.38645e-05
OGFR	4.42105e-10	0.254995	0.485	0.291	1.48278e-05
MT-CYB	4.54722e-10	-0.350529	1	0.995	1.52509e-05
SELENOS	6.02276e-10	0.3318	0.888	0.808	2.01997e-05
SSB	6.13843e-10	0.296546	0.876	0.759	2.05877e-05
COX7A2L	6.23425e-10	-0.296204	0.946	0.982	2.0909e-05
ATP5PO	6.40001e-10	-0.318261	0.826	0.948	2.1465e-05
ARL6IP4	7.30503e-10	-0.35304	0.975	0.992	2.45003e-05
COX8A	7.89793e-10	-0.318781	0.971	1	2.64889e-05
FUCA2	8.27197e-10	0.31057	0.768	0.627	2.77433e-05
RBM3	8.30384e-10	-0.281817	0.564	0.759	2.78503e-05
SLC25A4	8.99416e-10	0.292247	0.934	0.906	3.01655e-05
ATP5MPL	9.3339e-10	-0.278124	0.983	0.99	3.1305e-05
ANXA5	9.79409e-10	0.324713	0.971	0.89	3.28484e-05
SCAMP2	1.00259e-09	0.261671	0.755	0.651	3.36257e-05
MYL6B	1.03166e-09	-0.323889	0.809	0.916	3.46009e-05
P4HB	1.16394e-09	0.381036	1	0.982	3.90374e-05
OAZ2	1.44981e-09	-0.347543	0.485	0.682	4.86253e-05
DCXR	1.51718e-09	0.309429	0.9	0.793	5.08847e-05
C9orf16	1.62551e-09	-0.444309	0.73	0.869	5.4518e-05
ERP44	2.382e-09	0.318616	0.817	0.706	7.98901e-05
PTP4A3	2.71101e-09	-0.303293	0.137	0.346	9.09246e-05
SMARCA5	3.7319e-09	0.319836	0.78	0.669	0.000125164
NUCB2	3.94094e-09	0.454308	0.963	0.976	0.000132175
HSP90AA1	4.3615e-09	0.256067	1	0.992	0.00014628
TRIM56	4.71886e-09	0.271323	0.577	0.409	0.000158266
A1BG	4.84346e-09	-0.283345	0.73	0.866	0.000162445
HIST1H1C	5.10628e-09	0.435059	0.705	0.572	0.00017126
S100A11	5.23542e-09	0.440776	0.913	0.795	0.000175591
MMP24OS	6.09684e-09	-0.351753	0.705	0.837	0.000204482
POR	6.33024e-09	0.314202	0.664	0.514	0.00021231
LGMN	6.35345e-09	0.310342	0.627	0.501	0.000213088
COMMD6	6.69063e-09	-0.295696	0.913	0.976	0.000224397
ATP6V0A1	7.50154e-09	0.299	0.797	0.667	0.000251594
SAP18	7.86118e-09	0.273202	0.979	0.984	0.000263656
SPINT2	8.49452e-09	0.327299	0.996	0.992	0.000284898
PODXL2	8.64953e-09	0.340359	0.838	0.772	0.000290097
SREBF1	8.70478e-09	0.358282	0.759	0.656	0.00029195
PPP2R2A	9.12104e-09	0.251463	0.598	0.444	0.00030591
SURF1	9.27224e-09	-0.276094	0.689	0.832	0.000310982
SCG5	9.84502e-09	0.33339	1	1	0.000330192
ATP5IF1	9.89821e-09	0.302509	0.983	0.995	0.000331976
MIR7-3HG	1.01811e-08	-0.417361	0.855	0.94	0.000341464
GPSM1	1.03371e-08	-0.331178	0.216	0.446	0.000346697
EIF4B	1.0385e-08	-0.312791	0.772	0.885	0.000348302
ID3	1.08392e-08	0.893096	0.66	0.499	0.000363537
OS9	1.12083e-08	0.319532	0.83	0.753	0.000375915
UQCRQ	1.12963e-08	-0.280249	0.983	1	0.000378867
UBB	1.13229e-08	0.288427	0.992	0.961	0.00037976
SERPINB1	1.1985e-08	0.310336	0.73	0.635	0.000401967
MINOS1	1.24507e-08	-0.288537	0.813	0.916	0.000417585
ARMCX1	1.25691e-08	0.281916	0.573	0.412	0.000421556
PPA1	1.26953e-08	0.286809	0.979	0.982	0.000425789
EIF5A	1.31086e-08	0.341481	0.867	0.819	0.000439649
KRT18	1.50922e-08	0.359416	0.913	0.861	0.000506178
NDUFA7	1.59225e-08	-0.255767	0.249	0.446	0.000534026
HIGD2A	1.61873e-08	-0.31951	0.822	0.906	0.000542905
CNPY2	1.64646e-08	-0.286455	0.863	0.942	0.000552205
PUF60	1.74337e-08	0.25691	0.697	0.58	0.00058471
HPCA	1.77802e-08	-0.26883	0.34	0.575	0.00059633
PCBP2	1.78012e-08	-0.307411	0.784	0.895	0.000597035
SKP1	1.82032e-08	0.298659	0.996	0.992	0.000610516
ID1	1.82559e-08	0.544594	0.896	0.761	0.000612283
CPE	1.90935e-08	0.331086	0.996	0.997	0.000640378
DNAJC1	2.00958e-08	0.278187	0.772	0.685	0.000673992
RABGAP1L	2.12148e-08	0.27683	0.539	0.375	0.000711525
GNAI2	2.1757e-08	0.299765	0.909	0.819	0.000729708
NDUFB3	2.33648e-08	0.322999	0.9	0.837	0.000783632
LAMP2	2.38281e-08	0.276732	0.876	0.769	0.00079917
CTSL	2.79445e-08	0.302979	0.817	0.706	0.000937231
GPX2	2.95718e-08	-0.62768	0.477	0.693	0.000991807
HEXB	3.41886e-08	0.310607	0.896	0.811	0.00114665
CCPG1	3.48888e-08	0.288171	0.826	0.696	0.00117014
MRPL23	3.53392e-08	-0.309915	0.535	0.73	0.00118524
PRUNE2	4.05093e-08	-0.304416	0.602	0.759	0.00135864
TPPP3	4.34257e-08	-0.4384	0.241	0.433	0.00145646
HNRNPK	4.73392e-08	0.300071	0.95	0.932	0.00158771
FBXO7	4.79532e-08	-0.313102	0.656	0.798	0.0016083
SPCS2	5.09129e-08	0.266975	0.988	0.963	0.00170757
CHMP3	5.35219e-08	-0.282211	0.627	0.759	0.00179507
NDUFA13	5.50006e-08	-0.335758	0.859	0.916	0.00184466
RPS15	5.94139e-08	-0.25117	0.996	1	0.00199268
NDUFA4	6.23833e-08	0.27769	0.938	0.927	0.00209227
C6orf48	6.48738e-08	-0.374032	0.68	0.85	0.0021758
CSNK1A1	6.69414e-08	0.28397	0.938	0.898	0.00224515
SNX2	6.8882e-08	0.265059	0.726	0.619	0.00231023
CLN5	6.97674e-08	0.266537	0.651	0.514	0.00233993
ARPC1A	7.89263e-08	-0.292453	0.722	0.848	0.00264711
PRR13	8.29636e-08	-0.325838	0.751	0.85	0.00278251
SGCB	8.82394e-08	0.274679	0.784	0.669	0.00295946
ZSCAN16-AS1	8.92846e-08	-0.310546	0.772	0.879	0.00299452
AKT1	1.01455e-07	0.278206	0.552	0.399	0.00340271
SYNPO	1.10826e-07	-0.324548	0.187	0.378	0.003717
RDH11	1.13542e-07	0.300954	0.826	0.74	0.00380808
PJA2	1.21481e-07	0.31602	0.876	0.782	0.00407436
ANAPC16	1.27147e-07	-0.299584	0.929	0.974	0.00426439
ANAPC11	1.59058e-07	-0.271654	0.913	0.961	0.00533466
BEX4	1.61157e-07	0.276984	0.983	0.948	0.00540504
RABAC1	1.7525e-07	0.301985	0.996	0.997	0.00587769
PSMB1	1.92199e-07	0.270052	0.975	0.969	0.00644617
RPS19BP1	1.97175e-07	-0.283989	0.909	0.974	0.00661307
MIA3	2.61632e-07	0.272743	0.573	0.425	0.00877488
SNRPB	2.63711e-07	0.263238	0.834	0.766	0.00884461
CNIH2	2.73139e-07	0.379379	0.805	0.722	0.00916079
FTH1	2.86316e-07	-0.570791	0.996	0.997	0.00960276
FKBP11	3.00838e-07	0.345884	0.664	0.57	0.0100898
NOL7	3.02871e-07	0.251592	0.842	0.774	0.010158
SNHG7	3.28753e-07	-0.347679	0.772	0.871	0.011026
VOPP1	3.37239e-07	-0.309621	0.71	0.814	0.0113106
TMED10	3.55703e-07	0.259643	0.979	0.99	0.0119299
XRN1	3.72703e-07	0.264829	0.523	0.386	0.0125001
SMIM30	4.53012e-07	-0.266978	0.465	0.643	0.0151936
HSPA5	5.05287e-07	1.69922	0.95	0.848	0.0169468
ATAD1	5.94443e-07	0.255322	0.494	0.373	0.019937
BTF3	6.73112e-07	-0.253772	0.967	0.997	0.0225755
EPHX1	7.25453e-07	0.360748	0.743	0.659	0.024331
HNRNPU	7.29096e-07	0.256117	0.871	0.795	0.0244532
FUCA1	7.35872e-07	0.320442	0.842	0.764	0.0246804
NUDT14	7.95598e-07	-0.270578	0.631	0.822	0.0266836
PSMB3	8.54746e-07	0.250886	0.938	0.892	0.0286673
TUBA1B	9.90807e-07	-0.413898	0.95	0.982	0.0332307
SLC29A4	1.06705e-06	-0.277493	0.452	0.63	0.0357879
BRI3	1.16695e-06	0.255833	0.954	0.948	0.0391384
EIF1B	1.17897e-06	0.263767	0.876	0.89	0.0395414
SVIP	1.19681e-06	-0.293912	0.946	0.976	0.0401397
SEC61G	1.2728e-06	-0.334756	0.967	0.982	0.0426884
DYNC1H1	1.3056e-06	0.280658	0.805	0.74	0.0437886
GSTP1	1.30749e-06	-0.330408	0.465	0.638	0.0438518
MT-ND6	1.31809e-06	0.525509	0.929	0.94	0.0442075
G3BP2	1.48403e-06	0.266035	0.871	0.806	0.0497729
TMED7	1.67271e-06	0.263516	0.668	0.556	0.0561012
CLDN7	1.85017e-06	0.296114	0.913	0.903	0.0620527
KCNE4	1.88764e-06	0.401152	0.394	0.241	0.0633095
SPCS3	1.94153e-06	0.250463	0.78	0.717	0.0651171
MARCKS	1.9996e-06	0.282517	0.9	0.814	0.0670645
APLP2	2.03228e-06	0.271763	0.971	0.929	0.0681608
PRPH	2.09076e-06	0.359457	0.295	0.155	0.070122
AGTRAP	2.21939e-06	0.270449	0.481	0.362	0.0744362
G6PC2	2.28451e-06	-0.393331	0.668	0.811	0.0766203
SRRM2	2.57389e-06	0.263423	0.9	0.832	0.0863258
SRSF5	2.83163e-06	0.28079	0.892	0.879	0.0949701
TMED6	2.96305e-06	0.256959	0.598	0.415	0.0993779
STMP1	2.99667e-06	-0.374293	0.776	0.866	0.100505
NCL	3.03533e-06	0.299619	0.905	0.9	0.101802
TCEAL2	3.34066e-06	0.366498	0.739	0.638	0.112042
KDELR2	3.64724e-06	0.274239	0.863	0.835	0.122325
NUDC	3.75903e-06	0.253494	0.946	0.927	0.126074
OPTN	4.12364e-06	0.318358	0.714	0.677	0.138303
NDUFB1	4.22317e-06	-0.286416	0.934	0.961	0.141641
ARRDC3	5.00556e-06	0.310756	0.606	0.486	0.167882
SIL1	5.32786e-06	0.318147	0.95	0.924	0.178691
NHP2	5.72296e-06	-0.25257	0.817	0.882	0.191942
CLDN3	5.93831e-06	0.287102	0.871	0.845	0.199165
PEG10	6.55137e-06	0.314806	0.809	0.656	0.219726
KRTCAP2	6.62729e-06	0.283974	0.888	0.89	0.222273
C1orf43	7.44598e-06	-0.251916	0.838	0.906	0.249731
EGR1	8.08346e-06	0.299093	0.481	0.331	0.271111
RBP1	9.94464e-06	-0.286332	0.676	0.819	0.333533
RAB11FIP1	1.01497e-05	0.278287	0.763	0.696	0.340412
COA3	1.20024e-05	-0.264158	0.859	0.927	0.40255
SLC30A8	1.39163e-05	0.304175	0.971	0.979	0.466739
VGF	1.64647e-05	0.554113	0.934	0.916	0.552208
TPI1	3.04869e-05	-0.408239	0.959	0.974	1
YWHAH	3.59944e-05	-0.320192	0.959	0.971	1
CALD1	3.77119e-05	0.340438	0.743	0.703	1
PPP1CB	5.08917e-05	0.253078	0.863	0.827	1
MT1X	8.06809e-05	0.467557	0.647	0.491	1
DDOST	8.43963e-05	0.252809	0.817	0.761	1
CD63	9.08921e-05	-0.261176	0.996	1	1
TMSB4X	0.000116386	-0.970421	0.925	0.924	1
ARF5	0.000193184	-0.259866	0.755	0.866	1
CALR	0.000213998	0.410791	0.988	0.971	1
TMED9	0.000225933	0.25001	0.921	0.903	1
KIAA1324	0.00024923	0.256903	0.817	0.74	1
ELMO1	0.000255892	-0.271125	0.606	0.717	1
SAT1	0.000276741	0.358048	0.892	0.803	1
PDK4	0.000330405	0.458217	0.469	0.37	1
BNIP3	0.000442127	-0.266819	0.888	0.932	1
PCSK1	0.000554106	0.415705	0.929	0.927	1
DDIT3	0.000620679	0.6114	0.51	0.404	1
GPX3	0.000855258	-0.649367	0.627	0.659	1
C2CD4B	0.000925588	0.556618	0.564	0.514	1
CLU	0.000992431	0.322737	0.942	0.843	1
PPP1R1A	0.00100733	-0.301486	0.759	0.822	1
PDX1	0.00108287	0.258266	0.838	0.84	1
STMN2	0.00111857	-0.295739	0.598	0.706	1
COX7A1	0.00118362	-0.273596	0.398	0.541	1
SYT4	0.00135622	0.307751	0.71	0.735	1
CHGA	0.00135632	-0.329005	0.983	0.99	1
IER2	0.00180393	0.324718	0.494	0.409	1
DNAJC12	0.00193259	0.287566	0.938	0.969	1
SCD	0.00258956	0.332155	0.88	0.869	1
MEIS2	0.00280642	-0.287875	0.867	0.906	1
AHCYL1	0.00397595	0.29777	0.867	0.879	1
S100A6	0.00403342	0.349823	0.929	0.887	1
MYDGF	0.00417044	0.264322	0.959	0.955	1
VMP1	0.00696853	0.336438	0.734	0.701	1
IAPP	0.00856137	-0.517192	0.925	0.924	1
TTR	0.010145	0.260892	0.788	0.717	1
BTG2	0.0143366	0.312355	0.506	0.48	1
HSP90B1	0.0197072	0.932114	0.959	0.945	1
IER3	0.028691	0.561293	0.846	0.869	1
SHISAL2B	0.0434134	-0.256075	0.672	0.761	1
AQP3	0.0482995	0.313021	0.502	0.457	1
HSPB1	0.0874377	-0.771062	0.452	0.501	1
JUNB	0.108112	0.267914	0.863	0.89	1
MANF	0.113471	0.402968	0.851	0.85	1
DNAJB1	0.153927	-0.463527	0.369	0.454	1
HERPUD1	0.191265	0.68052	0.871	0.89	1
IGFBP3	0.213247	0.349583	0.27	0.234	1
DEPP1	0.423959	-0.286972	0.556	0.57	1
C1QL1	0.666914	0.404367	0.581	0.648	1
PDIA4	0.735385	0.548576	0.473	0.535	1
DLK1	0.868439	0.315259	0.751	0.816	1
NPY	0.939232	0.60721	0.444	0.496	1
