# Supplementary material for: Single-cell transcriptomics reveals a role for pancreatic duct cells as potential mediators of inflammation in diabetes mellitus
Source: Front Immunol. 2024 Apr 29;15:1381319. doi: 10.3389/fimmu.2024.1381319 (PMC11089191; doi:10.3389/fimmu.2024.1381319)
Supplement: Supplementary file 6 [file Table_4.xlsx]

## Sheet: Duct IL1b+IFNg
Gene	p_val	avg_log2FC	Duct IL1b+IFNg	Duct Untreated	p_val_adj
DUOXA2	1.62197e-34	2.56318	0.958	0.412	5.43992e-30
TYMP	1.53096e-33	2.64996	0.979	0.631	5.1347e-29
IDO1	2.67072e-33	5.37543	0.669	0.013	8.95731e-29
HLA-B	6.87776e-33	1.47168	1	1	2.30673e-28
B2M	5.34136e-32	1.2604	1	1	1.79144e-27
HLA-C	7.53434e-32	1.54272	1	1	2.52694e-27
CXCL11	1.42141e-31	4.81049	0.655	0.025	4.76728e-27
CXCL9	1.60579e-31	5.99417	0.648	0.019	5.38564e-27
GBP4	2.13036e-31	2.80892	0.648	0.019	7.14501e-27
CXCL10	5.14019e-31	6.27893	0.634	0.013	1.72397e-26
ISG20	3.74578e-30	2.03985	0.866	0.306	1.2563e-25
CTSS	2.66347e-29	2.09587	0.908	0.681	8.933e-25
IL32	1.11184e-27	2.78125	1	0.856	3.72901e-23
SAA2	3.66101e-27	3.35206	0.676	0.088	1.22787e-22
WARS	2.25637e-26	3.23856	0.754	0.25	7.56765e-22
CTSH	2.47624e-26	-1.67065	0.592	0.925	8.30505e-22
C15orf48	3.32933e-26	2.50814	0.923	0.544	1.11662e-21
HLA-DQB1	1.17838e-25	1.62325	0.599	0.05	3.95217e-21
TAP1	2.32702e-25	2.34401	0.831	0.444	7.80458e-21
HLA-E	2.35608e-25	1.5751	0.986	0.931	7.90207e-21
ICAM1	3.94644e-25	1.6591	0.944	0.494	1.3236e-20
GBP2	4.98566e-25	2.06594	0.845	0.462	1.67214e-20
PARP14	5.02746e-25	1.84969	0.831	0.4	1.68616e-20
IL18BP	5.62265e-25	1.0743	0.549	0.019	1.88578e-20
ISG15	5.67917e-25	3.51448	0.873	0.506	1.90474e-20
HAPLN3	1.27553e-24	1.14972	0.521	0.006	4.27799e-20
HLA-A	2.75181e-24	1.20576	1	1	9.22931e-20
STAT1	3.07851e-24	1.71598	0.845	0.488	1.0325e-19
SAA1	7.53306e-24	3.7898	0.634	0.094	2.52651e-19
TGM2	8.93361e-24	1.50519	0.965	0.588	2.99624e-19
SOD2	2.02988e-23	1.18206	1	0.938	6.808e-19
GBP1	4.59411e-23	2.53841	0.697	0.244	1.54082e-18
GBP5	4.97173e-23	1.88952	0.493	0.006	1.66747e-18
UBD	5.61527e-23	1.014	0.641	0.112	1.8833e-18
ETV7	5.72457e-23	0.992465	0.634	0.106	1.91996e-18
C1S	1.01726e-22	1.33158	0.894	0.619	3.41179e-18
PDZK1IP1	1.72564e-22	1.53943	0.965	0.769	5.78762e-18
SERPINB1	2.54169e-22	1.37826	0.986	0.844	8.52458e-18
CXCL1	2.76388e-22	1.51637	0.923	0.488	9.26979e-18
CD74	3.77436e-22	1.86109	0.986	0.887	1.26588e-17
CX3CL1	4.80666e-22	1.97542	0.796	0.331	1.61211e-17
PTAFR	9.69172e-22	1.12631	0.704	0.162	3.25051e-17
APOL1	2.43517e-21	1.45637	0.754	0.25	8.16732e-17
TNFSF10	3.07057e-21	1.8781	0.993	0.887	1.02984e-16
CD38	3.0911e-21	1.29217	0.451	0	1.03672e-16
HLA-F	3.38633e-21	1.59847	0.838	0.512	1.13574e-16
DUOX2	8.25286e-21	1.31191	0.944	0.55	2.76793e-16
TAP2	9.02473e-21	1.06898	0.676	0.206	3.02681e-16
MCUB	1.1825e-20	0.779537	0.549	0.069	3.96598e-16
IFITM3	1.72287e-20	1.18934	1	0.994	5.77834e-16
LAP3	1.95961e-20	2.588	0.761	0.425	6.57235e-16
APOL2	2.03443e-20	1.3583	0.803	0.425	6.82326e-16
PSME2	2.55089e-20	2.02083	0.965	0.881	8.55543e-16
PSMB9	4.20265e-20	2.15767	0.831	0.562	1.40953e-15
HLA-DRA	4.95069e-20	2.63011	0.824	0.469	1.66041e-15
EPSTI1	7.90917e-20	0.891189	0.669	0.188	2.65266e-15
RARRES3	7.95924e-20	2.7023	0.683	0.281	2.66945e-15
PSMB8	1.15723e-19	1.22012	0.937	0.856	3.88123e-15
H3F3A	2.00728e-19	-0.739993	1	1	6.73222e-15
SERPINA5	2.77267e-19	-1.26834	0.43	0.844	9.29925e-15
SLC16A3	2.78742e-19	1.16799	0.817	0.394	9.34874e-15
MT2A	3.08697e-19	3.23596	0.81	0.594	1.03534e-14
SQOR	4.56818e-19	0.955431	0.845	0.431	1.53212e-14
ATP1A1	1.1964e-18	-1.08306	0.944	0.981	4.0126e-14
CD40	1.25524e-18	1.10817	0.761	0.306	4.20996e-14
CCL5	1.27201e-18	4.27255	0.423	0.013	4.26619e-14
FILIP1L	1.77947e-18	-1.25464	0.282	0.738	5.96818e-14
TAPBP	1.97788e-18	0.896125	0.965	0.863	6.6336e-14
CD24	2.39408e-18	-1.00762	0.951	1	8.02949e-14
C1R	4.74737e-18	1.16861	0.873	0.512	1.59222e-13
HLA-DRB1	4.90012e-18	1.98533	0.796	0.45	1.64345e-13
IRF1	4.90117e-18	2.49343	0.817	0.606	1.6438e-13
SECTM1	7.09262e-18	1.35834	0.493	0.069	2.37879e-13
SPP1	1.01171e-17	-2.48367	0.704	0.869	3.39319e-13
HLA-DPA1	1.23005e-17	1.74403	0.641	0.212	4.12545e-13
RNF213	1.26502e-17	1.49182	0.937	0.806	4.24275e-13
CD274	1.50547e-17	0.668332	0.437	0.031	5.0492e-13
GJA4	1.89016e-17	2.02621	0.465	0.05	6.3394e-13
RPS24	2.36701e-17	-0.58908	1	1	7.93872e-13
IFITM1	2.97829e-17	0.769994	0.556	0.094	9.98888e-13
IFI44L	6.12103e-17	0.817059	0.465	0.056	2.05293e-12
CFTR	6.58032e-17	-1.34037	0.599	0.894	2.20697e-12
SAT1	8.71893e-17	0.973699	1	1	2.92424e-12
IFI35	1.01798e-16	1.3201	0.697	0.312	3.41419e-12
RPL5	1.45289e-16	-0.654844	0.993	1	4.87284e-12
TNFAIP2	1.45869e-16	1.09375	0.923	0.562	4.89229e-12
UBE2L6	1.64485e-16	1.10432	0.789	0.481	5.51668e-12
SAMD9L	2.24433e-16	0.972075	0.585	0.162	7.52724e-12
CFB	2.9217e-16	0.780928	0.845	0.481	9.79908e-12
NFKBIA	3.93009e-16	1.3024	0.937	0.769	1.31811e-11
PSME1	4.20894e-16	1.15146	1	0.938	1.41164e-11
SLC4A4	4.23956e-16	-1.07787	0.472	0.85	1.42191e-11
AQP1	4.84173e-16	-1.19849	0.099	0.512	1.62387e-11
LGMN	6.14783e-16	0.865542	0.732	0.369	2.06192e-11
CD47	6.86651e-16	0.892291	0.979	0.887	2.30296e-11
C12orf75	6.92034e-16	-1.00093	0.824	0.963	2.32101e-11
TNIP1	9.19141e-16	0.980982	0.951	0.738	3.08271e-11
LDHA	1.15203e-15	0.947833	1	0.975	3.8638e-11
BIRC3	1.2649e-15	1.12832	0.951	0.669	4.24236e-11
MX1	1.35447e-15	1.08275	0.683	0.312	4.54276e-11
RPL6	2.07386e-15	-0.569128	1	1	6.95552e-11
UQCRB	2.09604e-15	-0.589344	1	1	7.02992e-11
OAS1	2.10783e-15	0.700346	0.535	0.125	7.06945e-11
MSRB1	2.49206e-15	0.94907	0.746	0.356	8.35812e-11
OAS3	2.97004e-15	0.649028	0.479	0.081	9.96123e-11
P4HB	1.22157e-14	0.649012	0.993	0.963	4.09704e-10
PML	1.668e-14	0.609522	0.683	0.269	5.5943e-10
FLRT2	2.04701e-14	-0.865747	0.317	0.7	6.86547e-10
RPS3A	2.89754e-14	-0.507526	1	1	9.71806e-10
CIITA	3.67075e-14	0.497321	0.423	0.056	1.23113e-09
LAMB3	4.6352e-14	0.781518	0.887	0.575	1.5546e-09
IFIT3	5.21398e-14	2.25506	0.655	0.369	1.74872e-09
SRP14	5.38293e-14	-0.545105	1	1	1.80538e-09
DST	7.34722e-14	-0.844563	0.768	0.944	2.46418e-09
CXCL8	7.77294e-14	0.435932	0.937	0.588	2.60697e-09
PEBP1	8.28945e-14	-0.724281	0.944	0.988	2.7802e-09
BST2	9.94365e-14	1.40984	0.676	0.306	3.335e-09
GDF15	1.12673e-13	-1.55207	0.5	0.831	3.77896e-09
DYNLT1	1.13139e-13	0.684589	1	0.994	3.79457e-09
IFI6	1.30583e-13	1.29613	0.81	0.531	4.37961e-09
APOL3	1.37593e-13	0.70133	0.324	0.013	4.61474e-09
CCL8	1.41958e-13	2.78295	0.324	0.013	4.76113e-09
HLA-DQA1	1.66639e-13	0.795152	0.296	0	5.58889e-09
GBP3	1.79237e-13	0.885804	0.718	0.344	6.01143e-09
EID1	1.79856e-13	-0.709235	0.923	0.975	6.03218e-09
SLC3A1	2.12056e-13	-1.21541	0.113	0.469	7.11216e-09
OPTN	2.19978e-13	0.886883	0.908	0.825	7.37783e-09
SOX4	3.3527e-13	-0.979056	0.958	0.988	1.12446e-08
EGLN3	5.86642e-13	0.770534	0.465	0.106	1.96754e-08
ZC3H12A	7.67255e-13	0.648997	0.768	0.4	2.5733e-08
CXCL3	7.8212e-13	1.68298	0.669	0.281	2.62315e-08
SOCS1	1.04945e-12	0.89292	0.669	0.3	3.51977e-08
CEBPD	1.14328e-12	0.820141	0.944	0.706	3.83445e-08
ANXA4	1.40078e-12	-1.09629	0.972	0.988	4.69806e-08
NDUFA4	1.45548e-12	-0.614858	0.993	1	4.88154e-08
FBXO6	1.55849e-12	0.497551	0.437	0.1	5.22702e-08
BATF2	1.56155e-12	0.399963	0.338	0.031	5.23728e-08
RND1	2.00657e-12	0.921644	0.676	0.3	6.72982e-08
PLAUR	2.2314e-12	1.0503	0.782	0.444	7.48389e-08
NPM1	2.29191e-12	-0.746159	0.944	0.981	7.68685e-08
TUBA1A	2.46096e-12	-1.23453	0.472	0.769	8.25382e-08
STMN1	2.77556e-12	-0.836895	0.289	0.606	9.30893e-08
GAPDH	2.98719e-12	0.646452	1	1	1.00187e-07
PARP12	3.10855e-12	0.435787	0.528	0.156	1.04258e-07
HLA-DMA	3.21916e-12	0.913636	0.676	0.356	1.07968e-07
SFRP5	3.33876e-12	-1.03547	0.085	0.431	1.11979e-07
CLDN10	3.44694e-12	-0.846869	0.683	0.925	1.15607e-07
SERPINB7	3.57167e-12	1.86912	0.408	0.081	1.1979e-07
CARHSP1	4.2236e-12	0.868541	0.986	0.981	1.41655e-07
ONECUT2	4.4805e-12	-0.862969	0.394	0.762	1.50271e-07
ITM2C	4.83292e-12	-0.630684	0.641	0.838	1.62091e-07
BHLHE41	4.89455e-12	-0.637981	0.155	0.525	1.64158e-07
RPL24	6.97432e-12	-0.437125	0.993	1	2.33912e-07
HLA-DMB	7.17124e-12	0.496636	0.465	0.112	2.40516e-07
A4GALT	9.00344e-12	0.524289	0.606	0.244	3.01966e-07
CTSA	9.26062e-12	-0.76119	0.754	0.906	3.10592e-07
CPXM1	9.3056e-12	1.05722	0.324	0.031	3.121e-07
CUTA	1.03413e-11	-0.666731	0.676	0.869	3.46838e-07
CXCL2	1.20409e-11	1.11898	0.866	0.6	4.03841e-07
PI3	1.25285e-11	1.29029	0.613	0.244	4.20193e-07
RPS6	1.50646e-11	-0.508033	1	1	5.0525e-07
PRSS23	1.59384e-11	-0.808024	0.176	0.512	5.34559e-07
BTN3A2	1.83274e-11	0.55445	0.556	0.206	6.14683e-07
NUB1	2.77736e-11	0.778366	0.732	0.469	9.31497e-07
SORBS2	2.89835e-11	-0.747752	0.549	0.8	9.72076e-07
NNMT	3.25707e-11	1.61047	0.845	0.588	1.09239e-06
LUCAT1	3.82343e-11	0.409678	0.521	0.162	1.28234e-06
CREB5	4.3399e-11	-0.689323	0.331	0.656	1.45556e-06
KYNU	4.48015e-11	0.665192	0.401	0.088	1.5026e-06
ARL4C	5.86262e-11	-0.511883	0.169	0.5	1.96626e-06
TSTD1	5.86413e-11	-0.586183	0.831	0.963	1.96677e-06
XAF1	6.37745e-11	0.468463	0.303	0.031	2.13893e-06
AKAP7	7.04158e-11	-0.837764	0.211	0.525	2.36168e-06
RPS23	7.20971e-11	-0.424296	1	1	2.41807e-06
TRIM22	8.07111e-11	0.398533	0.472	0.131	2.70697e-06
OAS2	8.20657e-11	0.306105	0.254	0.006	2.7524e-06
ERO1A	8.43907e-11	0.946801	0.901	0.75	2.83038e-06
TUSC3	8.69149e-11	-0.660912	0.831	0.9	2.91504e-06
TMSB10	8.90019e-11	0.502303	1	1	2.98503e-06
OCIAD2	9.16294e-11	-0.655098	0.775	0.912	3.07316e-06
IGFBP3	9.37036e-11	1.49325	0.754	0.438	3.14272e-06
WTAP	1.19544e-10	0.656844	0.915	0.744	4.00938e-06
HLA-DPB1	1.36476e-10	1.20929	0.704	0.45	4.57726e-06
CYB5A	1.52652e-10	-0.729614	0.775	0.887	5.1198e-06
RNF19B	1.57349e-10	0.665028	0.577	0.25	5.27732e-06
RIPK2	1.58381e-10	0.666524	0.754	0.431	5.31194e-06
MT1M	1.65932e-10	0.683443	0.507	0.175	5.56518e-06
KCNJ16	1.73834e-10	-0.420907	0.035	0.325	5.83021e-06
NACA	1.79885e-10	-0.41532	1	1	6.03318e-06
PIGR	1.81226e-10	1.37083	0.852	0.6	6.07813e-06
HEXB	1.99616e-10	-0.667301	0.479	0.744	6.69493e-06
SAMHD1	2.16805e-10	0.477071	0.401	0.094	7.27143e-06
PDLIM3	2.31021e-10	-0.978092	0.345	0.656	7.74821e-06
APCS	2.40284e-10	-1.54384	0.254	0.581	8.05889e-06
DUSP23	2.57686e-10	-0.792517	0.711	0.9	8.64255e-06
CTSD	3.62583e-10	-0.783167	0.986	0.994	1.21607e-05
BEX3	5.17968e-10	-0.793492	0.641	0.787	1.73721e-05
RPL7A	5.21267e-10	-0.417077	1	1	1.74828e-05
MCRIP1	6.12394e-10	-0.563431	0.387	0.644	2.05391e-05
APEX1	7.30663e-10	-0.59373	0.493	0.719	2.45057e-05
SLC25A6	8.1861e-10	-0.475304	0.972	1	2.74554e-05
S100A11	8.46312e-10	0.516189	1	1	2.83845e-05
RPL23	9.90688e-10	-0.47578	0.993	1	3.32267e-05
RHBDF2	1.02942e-09	0.497687	0.528	0.231	3.45257e-05
ACSM3	1.06372e-09	-0.83183	0.092	0.381	3.56762e-05
RPS7	1.0672e-09	-0.424187	0.993	1	3.57929e-05
RPL4	1.08495e-09	-0.473422	0.986	0.994	3.63883e-05
USP30-AS1	1.09695e-09	0.254387	0.282	0.031	3.67905e-05
SLC25A5	1.20711e-09	-0.63912	0.958	0.981	4.04853e-05
ENAH	1.22824e-09	-0.64482	0.535	0.762	4.11939e-05
PHLDA2	1.41745e-09	0.685106	0.838	0.531	4.75399e-05
METRN	1.42169e-09	-0.636452	0.331	0.581	4.76822e-05
SLC6A14	1.42493e-09	0.76387	0.352	0.075	4.77906e-05
PRELID1	1.54941e-09	0.746396	0.979	0.944	5.19658e-05
RPL10A	2.26511e-09	-0.392873	0.993	1	7.59695e-05
VNN2	2.46921e-09	0.607406	0.599	0.269	8.28149e-05
COMT	2.64122e-09	-0.508064	0.662	0.812	8.8584e-05
RNF24	2.67833e-09	0.410286	0.683	0.35	8.98286e-05
POMP	3.55606e-09	0.512308	0.993	0.988	0.000119267
SNCAIP	3.723e-09	0.356915	0.359	0.075	0.000124866
RND3	3.73787e-09	0.687688	0.704	0.412	0.000125365
CXCL6	3.97346e-09	0.991405	0.775	0.525	0.000133266
PRDX2	4.13019e-09	-0.598113	0.923	0.975	0.000138522
PGK1	4.13825e-09	0.817349	0.979	0.975	0.000138793
GALNT1	4.26396e-09	-0.622308	0.5	0.713	0.000143009
PDGFD	4.33337e-09	-0.558294	0.169	0.462	0.000145337
CNFN	4.33337e-09	-0.429177	0.169	0.462	0.000145337
IFIT2	4.69283e-09	0.889528	0.5	0.219	0.000157393
CSTB	5.02947e-09	0.702711	0.993	0.981	0.000168683
AC022075.1	5.63968e-09	-0.707205	0.155	0.45	0.000189149
UQCRQ	6.40138e-09	-0.618277	1	0.994	0.000214696
LYN	6.67868e-09	0.483165	0.648	0.325	0.000223996
SNHG8	6.99448e-09	-0.532354	0.613	0.8	0.000234588
FAM177A1	7.10767e-09	0.693949	0.894	0.769	0.000238384
DCDC2	7.16174e-09	-0.877293	0.493	0.713	0.000240198
GADD45A	7.84991e-09	-0.936192	0.408	0.669	0.000263278
RPL14	9.62177e-09	-0.393415	1	1	0.000322705
G0S2	9.90183e-09	0.945197	0.507	0.2	0.000332097
LYPD1	1.00707e-08	-0.566896	0.317	0.606	0.000337761
CPE	1.01421e-08	-0.369445	0.063	0.319	0.000340156
CYP1A1	1.19606e-08	-0.735442	0.113	0.412	0.000401147
LAPTM4B	1.33261e-08	-0.536629	0.718	0.906	0.000446943
ATP5MG	1.35346e-08	-0.424141	1	0.981	0.000453936
IL1A	1.43942e-08	1.33074	0.387	0.106	0.000482767
BICC1	1.47016e-08	-0.587712	0.486	0.7	0.000493077
PTP4A2	1.56665e-08	0.499962	1	0.969	0.00052544
SERPINA6	1.66955e-08	-0.520065	0.113	0.388	0.00055995
SLC16A7	1.74702e-08	-0.483064	0.225	0.506	0.000585934
ZBTB20	1.75017e-08	-0.575983	0.803	0.875	0.000586991
FTL	1.75766e-08	-0.871535	0.958	1	0.000589502
NDUFB1	1.78801e-08	-0.522479	0.838	0.938	0.00059968
BCL7A	1.86532e-08	-0.382757	0.169	0.469	0.000625611
ADH1C	1.94226e-08	-0.633673	0.049	0.306	0.000651414
CASP4	1.94792e-08	0.548184	0.887	0.75	0.000653312
RNF114	1.97136e-08	0.555155	0.761	0.525	0.000661176
SLC39A14	1.98508e-08	0.41001	0.775	0.456	0.000665776
TM4SF1	1.98625e-08	-0.725301	0.824	0.956	0.000666168
AGT	2.01618e-08	-0.503971	0.169	0.462	0.000676208
IFIH1	2.02686e-08	0.420521	0.465	0.181	0.00067979
AC013275.1	2.07717e-08	-0.546217	0.106	0.362	0.000696663
RAP1GAP	2.17079e-08	-0.626004	0.303	0.562	0.000728061
RPL15	2.22724e-08	-0.335611	1	1	0.000746993
PAFAH1B3	2.29618e-08	-0.458356	0.394	0.637	0.000770114
NDUFB2	2.36687e-08	-0.472235	1	1	0.000793825
RPS8	2.4214e-08	-0.347767	1	1	0.000812112
CDCP1	2.46036e-08	0.50171	0.761	0.475	0.000825181
JAK2	2.95558e-08	0.274034	0.282	0.05	0.000991271
YBX1	3.01534e-08	-0.400255	1	1	0.00101132
IQGAP2	3.07817e-08	-0.618639	0.232	0.481	0.00103239
HM13	3.26591e-08	0.477201	0.88	0.644	0.00109535
SELENOP	3.27589e-08	-0.390919	0.197	0.481	0.0010987
TRIM31	3.27617e-08	0.580379	0.275	0.05	0.00109879
NBEAL2	3.31261e-08	-0.319177	0.169	0.456	0.00111102
ANTXR2	3.5916e-08	0.348412	0.31	0.069	0.00120459
NHP2	3.84227e-08	-0.436056	0.662	0.838	0.00128866
RPS27L	4.16273e-08	-0.670345	0.965	0.988	0.00139614
SDC4	4.5395e-08	0.832075	0.93	0.787	0.0015225
PLPP2	4.68577e-08	-0.558668	0.711	0.844	0.00157156
RBP1	4.68637e-08	-0.798885	0.972	0.95	0.00157176
NDUFB3	4.9428e-08	-0.508296	0.782	0.925	0.00165777
TNFAIP3	5.03222e-08	0.469004	0.725	0.431	0.00168776
MSC	5.15174e-08	0.356967	0.331	0.081	0.00172784
BCAM	5.48393e-08	-0.404751	0.197	0.462	0.00183925
TMEM92	5.62777e-08	0.375518	0.486	0.194	0.0018875
RPL13	5.77345e-08	-0.341729	1	1	0.00193636
H2AFY	5.78394e-08	-0.419866	0.81	0.869	0.00193988
VNN1	6.13325e-08	0.522036	0.796	0.494	0.00205703
COMMD6	6.16981e-08	-0.400243	0.972	0.994	0.00206929
ATP5PF	6.21581e-08	-0.409097	0.986	0.994	0.00208472
ANGPTL4	6.494e-08	1.09928	0.563	0.275	0.00217802
KRT8	6.54497e-08	-0.58491	0.993	1	0.00219512
SERPINB9	6.67064e-08	0.502526	0.486	0.2	0.00223726
PKM	7.14874e-08	0.463379	1	0.988	0.00239762
PSMB10	7.17842e-08	0.425503	0.627	0.338	0.00240757
ALDH3A2	7.30153e-08	-0.606425	0.577	0.769	0.00244886
MMP25-AS1	7.34296e-08	0.312492	0.345	0.1	0.00246276
ABCB1	7.49311e-08	-0.367361	0.056	0.288	0.00251311
MRPL15	7.66171e-08	-0.4646	0.401	0.662	0.00256966
BACH1	8.0109e-08	0.315529	0.57	0.269	0.00268677
CAV2	8.02119e-08	-0.492598	0.732	0.894	0.00269023
CDC42SE2	8.41912e-08	0.405962	0.739	0.475	0.00282369
RPL22	8.71106e-08	-0.373804	1	1	0.0029216
ITGAV	8.90211e-08	-0.456532	0.535	0.756	0.00298568
ACP2	8.94629e-08	0.39836	0.704	0.412	0.0030005
NFKB2	9.92264e-08	0.377052	0.556	0.269	0.00332795
DDX17	1.03795e-07	-0.496581	0.824	0.894	0.00348118
DRAM1	1.05929e-07	0.423163	0.387	0.131	0.00355274
SAT2	1.07189e-07	-0.427427	0.62	0.825	0.003595
COX7C	1.09136e-07	-0.359587	1	1	0.00366031
CFAP36	1.09604e-07	-0.355542	0.514	0.731	0.00367602
LAMP1	1.09916e-07	-0.477682	0.739	0.863	0.00368646
CYBA	1.10686e-07	0.704523	0.965	0.975	0.00371231
DDX58	1.12933e-07	0.419469	0.38	0.131	0.00378768
MAP2	1.22184e-07	-0.376337	0.19	0.45	0.00409793
MGST3	1.25171e-07	-0.445842	0.958	0.988	0.00419812
PGAM1	1.26218e-07	0.43286	0.951	0.9	0.00423321
CDK4	1.28676e-07	-0.351289	0.289	0.562	0.00431565
S100A9	1.34078e-07	2.08365	0.373	0.125	0.00449686
CXCL5	1.37254e-07	1.88934	0.338	0.1	0.00460337
CFLAR	1.50108e-07	0.529645	0.887	0.681	0.00503448
GPX4	1.50405e-07	-0.505047	0.993	0.994	0.00504442
VAMP8	1.5757e-07	0.429486	1	0.975	0.00528474
XRN1	1.59164e-07	0.382656	0.585	0.312	0.0053382
BTF3	1.65664e-07	-0.391605	0.979	1	0.0055562
SP110	1.67848e-07	0.448565	0.423	0.175	0.00562945
LINC02532	1.71462e-07	-0.392879	0.141	0.394	0.00575066
HCFC1R1	1.74305e-07	-0.539508	0.472	0.688	0.00584602
GSTA1	1.75341e-07	-1.2995	0.197	0.444	0.00588076
LAMTOR4	1.82616e-07	-0.445467	0.873	0.912	0.00612475
RPL9	1.85696e-07	-0.356131	1	1	0.00622806
TRAFD1	1.94099e-07	0.363996	0.514	0.256	0.00650988
WLS	2.01e-07	-0.3964	0.401	0.637	0.00674135
RPS18	2.02235e-07	-0.371274	1	1	0.00678276
PLPP3	2.02698e-07	0.297194	0.479	0.194	0.00679829
RPL11	2.09539e-07	-0.302728	1	1	0.00702772
TTC3	2.10104e-07	-0.512506	0.718	0.806	0.00704669
NDUFA2	2.12361e-07	-0.424443	0.88	0.95	0.00712237
RNF130	2.1654e-07	-0.383233	0.401	0.613	0.00726253
DSTN	2.23333e-07	-0.439402	0.993	1	0.00749035
TACC1	2.24107e-07	-0.575482	0.627	0.775	0.00751633
TSKU	2.41253e-07	0.286593	0.387	0.138	0.00809138
KLHL24	2.5319e-07	-0.368527	0.268	0.531	0.00849175
IL15RA	2.55635e-07	0.358947	0.458	0.194	0.00857374
ST5	2.59843e-07	0.384997	0.746	0.519	0.00871486
IFI27	2.75883e-07	0.386175	0.394	0.119	0.00925285
RPL7	2.858e-07	-0.379093	0.993	1	0.00958546
PRDX1	2.91878e-07	0.426026	1	0.994	0.00978931
MMP24OS	3.02248e-07	-0.48558	0.817	0.944	0.0101371
SGPP2	3.03532e-07	0.414962	0.585	0.306	0.0101801
RPLP1	3.24189e-07	-0.313068	1	1	0.010873
GABPB1-AS1	3.2648e-07	-0.446793	0.366	0.594	0.0109498
SCP2	3.32582e-07	-0.443385	0.746	0.875	0.0111545
RAMP1	3.60053e-07	-0.730181	0.317	0.562	0.0120758
TCEAL4	3.76931e-07	-0.415073	0.746	0.856	0.0126419
WEE1	3.95959e-07	-0.336863	0.077	0.312	0.0132801
ANXA5	4.20592e-07	-0.503051	0.951	0.981	0.0141062
WIPI1	4.28521e-07	-0.328959	0.239	0.488	0.0143722
RPL31	4.31066e-07	-0.431543	0.972	0.988	0.0144575
GUK1	4.55615e-07	0.35722	1	1	0.0152809
CYS1	4.99603e-07	-0.298759	0.049	0.256	0.0167562
SYNE1	4.99759e-07	-0.272982	0.056	0.269	0.0167614
RARRES1	5.1694e-07	1.48421	0.43	0.181	0.0173377
CD68	5.29408e-07	0.332283	0.535	0.25	0.0177558
SNHG7	5.65407e-07	-0.412212	0.345	0.562	0.0189632
FBXO2	6.01201e-07	0.649878	0.542	0.294	0.0201637
TPI1	6.12138e-07	0.449992	1	0.988	0.0205305
PABPC4	6.3239e-07	-0.383794	0.465	0.656	0.0212097
RPL32	6.33396e-07	-0.336604	1	1	0.0212435
COX7A2L	6.46287e-07	-0.365942	0.923	0.944	0.0216758
LAMTOR1	6.56703e-07	-0.441866	0.894	0.931	0.0220252
SLC39A10	6.63063e-07	-0.251839	0.099	0.331	0.0222385
CDKN1A	6.72009e-07	0.528073	0.817	0.681	0.0225385
TMSB4X	6.73463e-07	-0.704963	1	0.988	0.0225873
VAT1	6.8329e-07	-0.365458	0.486	0.713	0.0229168
LARS	6.85534e-07	-0.429767	0.514	0.694	0.0229921
RELA	6.94633e-07	0.593372	0.577	0.369	0.0232973
CASP10	7.0548e-07	0.404347	0.43	0.188	0.0236611
PRDX3	7.06718e-07	-0.448962	0.718	0.85	0.0237026
GNAS	7.10876e-07	-0.98273	0.43	0.619	0.0238421
ATP5PB	7.20623e-07	-0.401835	0.761	0.894	0.024169
TPD52L1	7.27261e-07	-0.371698	0.176	0.419	0.0243916
TMEM106B	7.32486e-07	-0.405748	0.577	0.762	0.0245669
CTNNAL1	7.65907e-07	-0.414852	0.415	0.662	0.0256877
GNG11	7.81217e-07	-0.528687	0.232	0.475	0.0262012
MAST4	7.84389e-07	0.41067	0.746	0.5	0.0263076
COL4A2	8.13073e-07	-0.413844	0.183	0.438	0.0272697
TSPO	8.80012e-07	0.438214	0.993	0.969	0.0295147
APOBEC3G	9.32659e-07	0.259013	0.303	0.088	0.0312804
ZMIZ1	9.39984e-07	-0.385587	0.261	0.488	0.0315261
DPYSL2	9.67032e-07	-0.319162	0.232	0.481	0.0324333
CA9	9.68019e-07	0.583742	0.437	0.188	0.0324664
RBCK1	9.73193e-07	0.566838	0.901	0.8	0.0326399
SP100	9.82387e-07	0.561481	0.761	0.619	0.0329483
PSMA6	9.92448e-07	0.259406	0.394	0.144	0.0332857
TMEM256	9.9481e-07	-0.389755	0.69	0.856	0.0333649
APOL6	1.00305e-06	0.473831	0.641	0.419	0.0336412
TRNP1	1.04001e-06	-0.267081	0.077	0.294	0.0348807
FGD5-AS1	1.04518e-06	-0.308682	0.423	0.662	0.0350544
CTSO	1.08396e-06	0.335023	0.486	0.231	0.0363551
DNAJA1	1.11039e-06	0.729157	0.915	0.856	0.0372415
VCAM1	1.12647e-06	0.543144	0.761	0.531	0.0377807
TMEM140	1.13163e-06	0.339261	0.5	0.225	0.0379538
COX7B	1.13189e-06	-0.447923	0.993	1	0.0379625
ISCU	1.18075e-06	-0.359668	0.683	0.819	0.0396012
C4orf48	1.20344e-06	-0.576865	0.915	0.931	0.0403623
KRT10	1.20676e-06	-0.448032	0.831	0.944	0.0404736
MXD1	1.23581e-06	0.391712	0.444	0.188	0.0414478
HSPE1	1.24235e-06	-0.451142	0.894	0.969	0.0416673
ACTN4	1.27336e-06	-0.404665	0.915	0.969	0.0427071
KRT80	1.27446e-06	-0.301406	0.134	0.362	0.0427441
ITGB1	1.31922e-06	-0.477535	0.993	1	0.0442454
COX5B	1.35471e-06	-0.368699	0.993	1	0.0454356
MBNL2	1.35995e-06	-0.303268	0.148	0.394	0.0456113
PBX1	1.36325e-06	-0.385426	0.423	0.662	0.045722
ATP5F1B	1.46082e-06	-0.408459	0.937	0.981	0.0489946
MYO1B	1.50757e-06	0.524729	0.796	0.631	0.0505624
PARP9	1.54314e-06	0.452588	0.479	0.262	0.0517554
GSTP1	1.5566e-06	-0.476228	0.986	1	0.0522066
ZFP36L2	1.55765e-06	-0.603652	0.486	0.662	0.052242
CCL2	1.59406e-06	0.748009	0.894	0.731	0.0534633
HNRNPA1	1.59701e-06	-0.414392	0.944	0.975	0.0535621
ZNF292	1.60135e-06	-0.612725	0.655	0.769	0.0537076
IL1B	1.64697e-06	1.47437	0.401	0.156	0.0552378
KRT18	1.67359e-06	-0.715399	0.993	1	0.0561306
PNKD	1.67808e-06	-0.36958	0.592	0.756	0.056281
SLC25A37	1.72012e-06	0.720436	0.817	0.662	0.0576912
TNF	1.72675e-06	0.501995	0.275	0.069	0.0579136
APLP2	1.79875e-06	-0.361847	0.965	0.988	0.0603284
IRF7	1.9099e-06	0.36612	0.444	0.194	0.064056
CD59	1.92712e-06	-0.385125	0.993	0.994	0.0646337
PHYH	1.96114e-06	-0.363827	0.204	0.431	0.0657746
CP	2.02419e-06	1.9571	0.57	0.362	0.0678895
FAM200B	2.04974e-06	-0.38558	0.423	0.625	0.0687463
HELZ2	2.06116e-06	0.26795	0.352	0.125	0.0691294
SDHD	2.16329e-06	-0.368632	0.5	0.681	0.0725547
VTCN1	2.18647e-06	-0.408268	0.19	0.419	0.073332
CD320	2.22094e-06	-0.29216	0.303	0.519	0.074488
NFIA	2.23145e-06	-0.405366	0.254	0.488	0.0748406
MAGI1	2.30809e-06	-0.35693	0.239	0.475	0.077411
NDUFA1	2.37369e-06	-0.392642	0.965	0.994	0.0796113
APP	2.4279e-06	-0.390949	0.972	0.975	0.0814292
ZSCAN16-AS1	2.45348e-06	-0.28543	0.225	0.45	0.0822872
NARS	2.51036e-06	-0.402105	0.613	0.794	0.0841948
BBC3	2.53841e-06	0.489952	0.613	0.381	0.0851357
UQCRH	2.54102e-06	-0.372516	0.979	1	0.0852234
AMBP	2.55554e-06	-1.18843	0.563	0.719	0.0857102
RALB	2.56105e-06	0.419939	0.69	0.488	0.0858952
TRIP11	2.59795e-06	-0.471899	0.556	0.706	0.0871327
NUDCD2	2.60057e-06	-0.371769	0.458	0.669	0.0872205
CBX6	2.63212e-06	-0.406761	0.486	0.713	0.0882788
SLPI	2.66551e-06	1.34935	0.873	0.7	0.0893985
CITED4	2.75744e-06	-0.609686	0.542	0.719	0.0924816
RPL19	2.79955e-06	-0.296229	1	1	0.093894
NCOA7	2.81518e-06	0.533855	0.866	0.725	0.0944184
TMEM59	3.04367e-06	-0.355839	0.986	0.981	0.102082
GJB1	3.24776e-06	-0.298655	0.106	0.319	0.108927
FTH1	3.28736e-06	0.429547	1	1	0.110255
SRP9	3.39038e-06	-0.382674	0.894	0.956	0.11371
CRP	3.44198e-06	-1.17808	0.415	0.65	0.11544
MPP6	3.55199e-06	-0.448626	0.289	0.512	0.11913
ADGRG1	3.70567e-06	-0.327917	0.211	0.431	0.124285
SELENOM	3.75551e-06	0.736136	0.634	0.406	0.125956
ENSA	3.82077e-06	-0.311864	0.725	0.863	0.128145
SKP1	4.18801e-06	-0.377285	0.986	1	0.140462
SELENOH	4.20131e-06	-0.337379	0.782	0.894	0.140908
SELENOW	4.30611e-06	-0.430867	0.768	0.856	0.144422
UBC	4.4759e-06	0.440685	0.993	0.994	0.150117
CCL28	4.57324e-06	0.708333	0.676	0.462	0.153382
NDUFAF8	4.66302e-06	-0.389815	0.655	0.781	0.156393
BDH2	4.7467e-06	-0.328367	0.275	0.519	0.159199
DEXI	4.87567e-06	-0.326162	0.211	0.419	0.163525
TRAPPC4	4.92704e-06	0.437661	0.88	0.725	0.165248
MORF4L1	5.13979e-06	-0.354116	0.951	0.981	0.172384
GK	5.15648e-06	0.347876	0.556	0.288	0.172943
HLA-G	5.66245e-06	0.470377	0.352	0.138	0.189913
PNRC1	5.87234e-06	0.409035	0.972	0.919	0.196953
S100A6	5.91995e-06	0.40274	1	0.963	0.198549
ENO1	5.9948e-06	0.41555	0.993	0.988	0.20106
HNRNPAB	5.99772e-06	-0.361775	0.556	0.775	0.201157
HDGF	6.08505e-06	0.376157	0.887	0.675	0.204086
HMGN3	6.18081e-06	-0.48333	0.838	0.881	0.207298
AF117829.1	6.31083e-06	0.436346	0.394	0.175	0.211659
LMO7	6.35053e-06	0.359693	0.732	0.531	0.21299
WDFY2	6.382e-06	0.265088	0.472	0.231	0.214046
COX6B1	6.46051e-06	-0.377761	0.993	0.988	0.216679
SPTBN1	6.53503e-06	-0.421986	0.894	0.956	0.219178
KRT6B	6.62556e-06	0.755436	0.289	0.088	0.222215
GATM	6.68767e-06	-0.484703	0.338	0.537	0.224298
LURAP1L	6.88247e-06	-0.506087	0.345	0.525	0.230831
COX4I1	7.04768e-06	-0.303862	1	1	0.236372
RPL3	7.04768e-06	-0.309335	1	1	0.236372
LINC01137	7.15998e-06	0.253422	0.444	0.2	0.240139
RACK1	7.36004e-06	-0.266681	1	0.994	0.246848
GMNN	7.44273e-06	-0.46366	0.345	0.562	0.249622
GLOD4	7.57639e-06	-0.285797	0.458	0.662	0.254105
LTB	7.60249e-06	1.01333	0.472	0.225	0.25498
ATP5ME	7.61185e-06	-0.396599	0.979	0.956	0.255294
PPA1	7.68527e-06	0.522066	0.986	0.981	0.257756
SNX10	7.69785e-06	0.404272	0.803	0.631	0.258178
LACTB	7.72437e-06	0.445449	0.683	0.462	0.259068
TRIM69	7.79189e-06	0.304736	0.725	0.456	0.261332
MGST2	7.83893e-06	-0.386265	0.549	0.713	0.26291
HOMER2	7.84085e-06	-0.300463	0.486	0.681	0.262974
PLEKHB1	7.85797e-06	-0.268073	0.148	0.369	0.263548
PMAIP1	7.95528e-06	0.535842	0.521	0.3	0.266812
AAK1	8.07182e-06	-0.403706	0.5	0.662	0.270721
SORT1	8.73178e-06	-0.317512	0.352	0.519	0.292855
RPL35A	9.53096e-06	-0.289847	1	1	0.319659
LIMK2	9.67726e-06	0.307155	0.479	0.238	0.324565
MAP3K8	9.68903e-06	0.349225	0.521	0.288	0.324961
TOMM22	9.69014e-06	-0.283271	0.648	0.769	0.324997
RPL34	9.70746e-06	-0.325486	1	1	0.325579
MPZL2	9.71513e-06	0.421277	0.486	0.256	0.325836
C1D	1.0022e-05	-0.320987	0.486	0.675	0.336126
OLFM4	1.00294e-05	-1.2221	0.514	0.713	0.336376
PKHD1	1.01193e-05	-0.331816	0.113	0.306	0.339392
S100A14	1.01412e-05	0.581705	0.782	0.519	0.340127
CEBPB	1.01423e-05	0.565141	0.915	0.806	0.340162
P4HA1	1.01921e-05	0.384118	0.599	0.356	0.341832
ATP5MC3	1.06683e-05	-0.485718	0.965	0.981	0.357804
S100A13	1.07971e-05	0.54361	0.951	0.912	0.362123
COL18A1	1.09192e-05	-0.393857	0.711	0.812	0.366219
HADH	1.09826e-05	-0.255517	0.176	0.388	0.368347
CALM3	1.10684e-05	0.519956	0.93	0.8	0.371224
CA4	1.13242e-05	-0.355112	0.063	0.25	0.379802
ATP5F1C	1.14337e-05	-0.454517	0.944	0.969	0.383475
RETREG1	1.14399e-05	-0.256805	0.19	0.412	0.383681
CDH6	1.15943e-05	-0.280689	0.07	0.256	0.38886
SEC62	1.17657e-05	-0.393523	0.894	0.975	0.394611
IRF2	1.19841e-05	0.323048	0.57	0.331	0.401935
ERICH5	1.31876e-05	-0.375641	0.394	0.588	0.442299
PDIA3	1.33466e-05	0.520008	0.951	0.912	0.44763
BEX4	1.34915e-05	-0.457562	0.514	0.675	0.452491
UGT2A3	1.37904e-05	-0.367789	0.148	0.35	0.462517
TMA7	1.4307e-05	-0.353921	0.986	0.988	0.479843
MET	1.43532e-05	0.315229	0.669	0.419	0.481393
WWTR1	1.4457e-05	-0.454495	0.599	0.706	0.484872
IFI27L2	1.47536e-05	-0.401983	0.782	0.869	0.49482
BOD1L1	1.49207e-05	-0.3965	0.472	0.656	0.500425
ZNFX1	1.54875e-05	0.325047	0.535	0.312	0.519434
RPL38	1.556e-05	-0.323668	0.986	1	0.521867
ALDH1A1	1.61771e-05	-0.4719	0.218	0.431	0.542562
FXYD2	1.62426e-05	-0.533494	0.563	0.762	0.54476
MRFAP1	1.62976e-05	-0.404001	0.817	0.925	0.546607
RPL12	1.64198e-05	-0.265133	1	1	0.550705
NINJ1	1.71034e-05	0.837446	0.796	0.637	0.57363
MDH1	1.76861e-05	-0.436588	0.775	0.838	0.593174
ATP1B1	1.79536e-05	0.442034	1	0.969	0.602145
PHGDH	1.89066e-05	-0.336753	0.169	0.381	0.63411
GULP1	1.89078e-05	-0.46172	0.31	0.512	0.63415
SERBP1	1.90069e-05	-0.322133	0.937	0.938	0.637471
TMEM160	1.90395e-05	-0.408409	0.69	0.781	0.638567
RPS13	1.91655e-05	-0.272676	0.993	1	0.642791
RPS28	1.93939e-05	-0.331509	1	1	0.650451
RPS3	1.9509e-05	-0.34349	1	1	0.654314
TIMM13	1.95666e-05	-0.349658	0.824	0.881	0.656245
CYB5R3	2.01778e-05	0.45925	0.944	0.838	0.676742
CRIP2	2.02236e-05	-0.346563	0.232	0.456	0.678278
TAF9	2.04193e-05	-0.330761	0.479	0.656	0.684844
PPDPF	2.04542e-05	-0.372079	1	0.994	0.686012
GLRX	2.07872e-05	0.534086	0.556	0.375	0.697181
STAT2	2.08824e-05	0.267423	0.458	0.225	0.700376
TINAGL1	2.09448e-05	-0.475415	0.817	0.887	0.702469
B4GALT1	2.09451e-05	0.471775	0.725	0.594	0.702477
VAMP5	2.18428e-05	0.775129	0.437	0.219	0.732585
TMEM37	2.30362e-05	-0.398032	0.331	0.556	0.772611
KNOP1	2.30773e-05	-0.340175	0.465	0.662	0.773988
CIRBP	2.30839e-05	-0.36944	0.915	0.95	0.77421
EEF1B2	2.32823e-05	-0.370181	0.979	0.988	0.780864
PPP1R1B	2.39504e-05	-0.372854	0.113	0.312	0.803273
RPL27	2.39762e-05	-0.318723	1	0.994	0.804138
RTP4	2.516e-05	0.308467	0.415	0.206	0.843841
CCNB1IP1	2.53923e-05	-0.295723	0.254	0.462	0.851632
PEPD	2.58128e-05	-0.345135	0.324	0.525	0.865734
EEF1A1	2.5871e-05	-0.280464	1	1	0.867689
TMEM165	2.59963e-05	0.314041	0.915	0.838	0.871891
LAMA5	2.60361e-05	-0.259317	0.176	0.369	0.873224
TSPAN6	2.62538e-05	-0.33467	0.387	0.55	0.880527
BEX2	2.63662e-05	-0.392474	0.331	0.512	0.884296
PLOD2	2.63679e-05	0.609979	0.711	0.556	0.884353
DUT	2.69972e-05	-0.388426	0.585	0.725	0.90546
REXO2	2.70657e-05	-0.368979	0.535	0.675	0.907757
NPNT	2.70907e-05	-0.331351	0.225	0.438	0.908596
FAM171A1	2.71246e-05	-0.291849	0.155	0.338	0.909732
MUC20	2.72315e-05	-0.252084	0.106	0.288	0.913318
HK1	2.73239e-05	0.281164	0.514	0.294	0.916415
KRTCAP3	2.75197e-05	-0.370508	0.704	0.787	0.922985
KIF12	2.77075e-05	-0.370232	0.218	0.406	0.929282
NR0B2	2.81594e-05	-0.357182	0.092	0.275	0.944439
AKR1B1	2.8736e-05	0.966954	0.662	0.494	0.963777
VPS35	2.87796e-05	-0.32614	0.662	0.794	0.965238
SOX9	2.90114e-05	-0.496693	0.394	0.562	0.973015
SLC25A3	2.90402e-05	-0.463818	0.958	0.95	0.973979
GNG12	2.98186e-05	-0.347235	0.613	0.75	1
RPL13A	2.99223e-05	-0.390179	1	1	1
CLN8	3.03901e-05	-0.257769	0.176	0.369	1
GGT6	3.03989e-05	-0.272301	0.092	0.275	1
HSPB1	3.06762e-05	-0.614433	0.831	0.956	1
SUMO1	3.10929e-05	-0.317698	0.866	0.919	1
ARNTL2	3.13086e-05	0.26527	0.479	0.231	1
LAMB1	3.22697e-05	-0.310708	0.127	0.312	1
MRPS12	3.24044e-05	-0.361291	0.718	0.831	1
TMEM123	3.38878e-05	-0.327347	0.697	0.844	1
SCD5	3.38958e-05	-0.340658	0.352	0.544	1
ANKLE2	3.54989e-05	0.324039	0.599	0.369	1
NDUFB6	3.62194e-05	-0.296013	0.704	0.838	1
TNFAIP8	3.63239e-05	0.533252	0.634	0.425	1
REX1BD	3.67122e-05	-0.32673	0.606	0.731	1
TCEA1	3.70367e-05	-0.387141	0.683	0.812	1
AP2B1	3.75206e-05	-0.298893	0.521	0.7	1
SH3YL1	3.77199e-05	-0.43485	0.725	0.831	1
PRKDC	3.78494e-05	-0.357657	0.458	0.625	1
STXBP1	3.79815e-05	0.312316	0.401	0.188	1
APCDD1	3.80397e-05	-0.57014	0.169	0.362	1
ASRGL1	3.84592e-05	-0.29882	0.162	0.369	1
SLC2A6	4.01127e-05	0.370926	0.486	0.262	1
CHCHD2	4.08248e-05	-0.251585	1	1	1
RPS4X	4.17671e-05	-0.255714	1	1	1
TGFB2	4.18419e-05	-0.289326	0.141	0.331	1
AK4	4.33952e-05	0.322066	0.387	0.181	1
LUC7L3	4.53474e-05	-0.359655	0.662	0.731	1
MTHFD2L	4.64252e-05	-0.276203	0.239	0.431	1
VPS37B	4.64575e-05	-0.297099	0.373	0.55	1
FGD6	4.65597e-05	0.32282	0.472	0.262	1
PDCD4	4.76136e-05	-0.354964	0.408	0.6	1
ATP5F1D	4.78432e-05	-0.398456	0.944	0.975	1
HIGD2A	4.80899e-05	-0.307266	0.937	0.963	1
GAS6	4.87633e-05	-0.523512	0.486	0.631	1
GCSH	4.88636e-05	-0.31377	0.296	0.488	1
GPAA1	4.94431e-05	-0.375236	0.577	0.719	1
MTUS1	5.2031e-05	-0.549455	0.437	0.606	1
RPS14	5.29907e-05	-0.261794	1	1	1
C1QBP	5.43342e-05	-0.357478	0.817	0.912	1
ATP5F1A	5.49728e-05	-0.336808	0.908	0.919	1
ERRFI1	5.51941e-05	-0.433385	0.486	0.662	1
H2AFZ	5.53922e-05	-0.425855	0.937	0.975	1
SEL1L3	5.59921e-05	-0.354579	0.585	0.706	1
SLC40A1	5.74792e-05	-0.403753	0.352	0.531	1
ZFAS1	5.79644e-05	-0.377974	0.831	0.912	1
PROM1	5.916e-05	-0.311886	0.303	0.512	1
RNF181	5.96861e-05	0.323823	0.93	0.863	1
FBXO3	5.99062e-05	-0.265918	0.338	0.531	1
UBL3	6.07109e-05	-0.300395	0.338	0.537	1
LAPTM4A	6.07241e-05	-0.360594	0.923	0.969	1
FAM102A	6.44927e-05	-0.415733	0.521	0.669	1
TRIB2	6.63304e-05	0.29042	0.451	0.25	1
C8orf33	6.93368e-05	-0.320324	0.451	0.6	1
LYPLA1	7.08132e-05	-0.300137	0.556	0.719	1
SNTB2	7.11682e-05	0.33316	0.479	0.262	1
STRAP	7.16448e-05	-0.380814	0.69	0.787	1
NDUFB9	7.27162e-05	-0.348713	0.845	0.919	1
TCEAL9	7.29773e-05	-0.356859	0.627	0.775	1
LAMP2	7.33897e-05	-0.365161	0.789	0.863	1
CAPN2	7.40426e-05	-0.30641	0.676	0.819	1
TRIP6	7.43842e-05	-0.281312	0.444	0.631	1
ATP5MC2	7.57236e-05	-0.314493	0.972	0.988	1
LYSMD2	7.78262e-05	0.291057	0.43	0.231	1
TRPV6	7.84168e-05	-0.378741	0.387	0.594	1
LCN2	7.91234e-05	0.388208	1	0.938	1
PPP1CB	7.91333e-05	-0.402974	0.838	0.919	1
EDF1	7.91467e-05	0.277032	0.986	1	1
GPRC5C	8.04049e-05	-0.294251	0.458	0.631	1
MT-ND3	8.13569e-05	-0.343943	1	1	1
PSMB2	8.56604e-05	0.322749	0.951	0.831	1
EIF4EBP2	8.59168e-05	-0.286657	0.423	0.6	1
TMEM14C	8.68815e-05	-0.318839	0.775	0.869	1
THBS1	8.7523e-05	-0.438977	0.085	0.25	1
IFI44	8.76855e-05	0.253579	0.31	0.131	1
ETFB	8.7868e-05	-0.367219	0.775	0.856	1
SAMD12	8.99758e-05	-0.271196	0.232	0.419	1
SMIM4	9.00833e-05	-0.35283	0.345	0.506	1
MAP9	9.05576e-05	-0.357265	0.401	0.575	1
MT1E	9.15542e-05	1.15901	0.725	0.65	1
SSBP1	9.26697e-05	-0.31369	0.894	0.894	1
PSMA2	9.29389e-05	0.265185	0.782	0.569	1
TXN	9.38209e-05	0.40871	0.993	1	1
LONP2	9.41216e-05	-0.301438	0.437	0.606	1
SYAP1	9.44662e-05	-0.319051	0.676	0.775	1
TCP1	9.64443e-05	-0.396513	0.662	0.775	1
EPCAM	9.69412e-05	-0.360548	0.986	0.988	1
PMVK	9.72517e-05	-0.272818	0.359	0.537	1
PPIA	9.80052e-05	-0.299901	1	1	1
C3	9.81591e-05	0.498179	0.958	0.806	1
SPINT1	9.83999e-05	0.340078	0.972	0.919	1
C4orf3	9.90404e-05	0.350883	0.979	0.95	1
EHD1	9.9965e-05	0.310095	0.43	0.231	1
RHOV	0.000104225	0.478057	0.69	0.525	1
SMIM19	0.000104496	-0.313342	0.458	0.619	1
OSBPL1A	0.000108806	-0.275013	0.197	0.369	1
SNRPE	0.000109816	-0.282877	0.894	0.925	1
STXBP6	0.000109978	-0.334943	0.366	0.537	1
NUCKS1	0.000111078	-0.303865	0.866	0.931	1
NDUFB10	0.000111948	-0.333082	0.923	0.938	1
DPP7	0.000112445	-0.328758	0.634	0.769	1
RPSA	0.000114698	-0.320956	1	0.994	1
PYURF	0.000115628	-0.327216	0.599	0.713	1
CDC42EP1	0.000118102	0.379971	0.923	0.856	1
ENC1	0.000119423	-0.573326	0.254	0.425	1
SMARCE1	0.000121627	-0.282426	0.394	0.537	1
LAGE3	0.00012173	-0.295283	0.451	0.569	1
NEU1	0.000121953	-0.343571	0.648	0.781	1
HES1	0.000126602	-0.713074	0.57	0.706	1
ABLIM1	0.000130271	-0.264931	0.352	0.531	1
CHD4	0.000133125	-0.331944	0.606	0.713	1
CFI	0.000133286	-0.366307	0.423	0.575	1
PABPC1	0.000136087	-0.304674	0.958	0.944	1
EIF3E	0.000138394	-0.350731	0.873	0.944	1
BSPRY	0.000140737	0.307786	0.704	0.537	1
TXN2	0.000145168	-0.353221	0.606	0.744	1
F3	0.000149817	0.382576	0.415	0.225	1
ODC1	0.000151853	-0.437627	0.521	0.656	1
UQCRC1	0.000154033	-0.292905	0.739	0.844	1
ASAH1	0.000155493	-0.328255	0.718	0.787	1
LMO4	0.000157941	-0.319837	0.549	0.725	1
PLSCR1	0.000158061	0.269881	0.915	0.787	1
SVIL	0.000159055	-0.417246	0.465	0.613	1
MAPK6	0.000163391	-0.272343	0.331	0.5	1
NCK2	0.000166373	-0.280175	0.465	0.619	1
SRSF5	0.000167036	-0.397087	0.866	0.887	1
ISYNA1	0.000167705	-0.30358	0.218	0.406	1
TIMP2	0.000168499	-0.459607	0.81	0.856	1
RPL21	0.000171161	-0.268872	1	1	1
EBPL	0.000172287	-0.364143	0.415	0.575	1
KCTD3	0.000173924	-0.292913	0.246	0.425	1
MARCKS	0.000177008	0.434653	0.93	0.919	1
CERS2	0.000177604	-0.294906	0.521	0.688	1
GALNT2	0.000177617	0.324156	0.641	0.45	1
FAM210B	0.000180724	-0.275891	0.401	0.562	1
DCBLD2	0.000182703	-0.281153	0.169	0.344	1
LGALS1	0.000182908	0.623089	0.669	0.469	1
M6PR	0.000183529	-0.318855	0.556	0.681	1
HACD3	0.000185258	-0.312302	0.458	0.619	1
BTG2	0.000186454	-0.763452	0.493	0.625	1
CPEB4	0.000187034	-0.319999	0.415	0.606	1
NORAD	0.000187544	-0.328457	0.585	0.7	1
CCDC6	0.000187942	-0.410835	0.542	0.637	1
RBMX2	0.000188831	-0.254009	0.218	0.375	1
PSMB5	0.000189847	0.275225	0.986	0.9	1
TATDN1	0.000190607	-0.283089	0.289	0.469	1
DNAJC4	0.000192548	-0.322081	0.486	0.594	1
DCTPP1	0.000195049	-0.397949	0.627	0.725	1
TMEM147	0.000196176	-0.289304	0.845	0.894	1
LDLR	0.000197676	0.2624	0.641	0.412	1
RELB	0.000200498	0.262571	0.577	0.356	1
C1orf198	0.000201238	-0.271907	0.246	0.4	1
PDXK	0.000207405	0.420892	0.901	0.775	1
APMAP	0.000211753	-0.251351	0.352	0.5	1
ARMCX3	0.000215325	-0.342453	0.514	0.644	1
HS6ST1	0.000215491	-0.364978	0.218	0.388	1
PSMA5	0.000217596	0.330597	0.775	0.688	1
TERF2IP	0.000218212	-0.334024	0.549	0.669	1
EIF4G2	0.000220298	-0.284176	0.923	0.956	1
NFIB	0.000221205	-0.36595	0.514	0.65	1
OSMR	0.000221227	0.324305	0.592	0.425	1
CD82	0.000221708	0.277978	0.528	0.338	1
SLFN5	0.000223382	0.263543	0.768	0.625	1
CLU	0.000225866	-0.734808	0.732	0.812	1
LCA5	0.000229224	-0.260258	0.113	0.269	1
ITGB8	0.00023199	-0.424309	0.345	0.531	1
EIF3M	0.000232015	-0.284343	0.683	0.806	1
TCEA3	0.000235255	-0.281699	0.275	0.456	1
LY6E	0.000235466	0.496033	0.859	0.819	1
COX8A	0.000236018	-0.264033	0.993	0.994	1
MT-ND1	0.000240329	-0.374989	1	1	1
HDAC2	0.000245011	-0.308844	0.514	0.644	1
EIF3K	0.000246475	-0.322259	0.937	0.975	1
MT-ND4L	0.000248354	-0.360403	0.937	0.969	1
UACA	0.000251405	0.282903	0.542	0.338	1
FAM213A	0.000255176	-0.265218	0.599	0.719	1
EPB41L1	0.000258785	-0.250376	0.204	0.375	1
STK38L	0.000277328	-0.297082	0.225	0.388	1
RPL26	0.000283309	-0.305931	1	1	1
MT-ND2	0.000283309	-0.331862	1	1	1
MPLKIP	0.000286132	-0.278354	0.585	0.694	1
RPL7L1	0.00029099	-0.315861	0.62	0.719	1
RPL37A	0.00029213	-0.261471	1	1	1
RPS27	0.000293625	-0.291133	1	1	1
MFF	0.000293755	-0.275778	0.528	0.669	1
SFN	0.000299576	0.306305	0.317	0.138	1
BAX	0.00030345	-0.445672	0.704	0.744	1
PSMA4	0.000306703	0.302017	0.937	0.844	1
CD2AP	0.000311261	0.414872	0.789	0.694	1
CD9	0.000311472	-0.406518	0.838	0.887	1
YWHAH	0.000315419	-0.390778	0.817	0.894	1
PERP	0.000316822	-0.277023	0.937	0.988	1
GAMT	0.000318962	-0.3012	0.239	0.4	1
ZSWIM7	0.00032248	-0.297178	0.57	0.738	1
MGAT4B	0.000323078	-0.299752	0.845	0.863	1
NPC2	0.000325044	-0.338361	0.972	0.981	1
CYP3A5	0.000325229	0.43035	0.613	0.431	1
VWA1	0.000325498	-0.372336	0.732	0.794	1
GOLM1	0.000327161	-0.31576	0.739	0.819	1
SCTR	0.000327627	-0.431578	0.627	0.725	1
COPRS	0.000327775	-0.309332	0.669	0.744	1
MACF1	0.000327895	-0.360863	0.754	0.831	1
EEF2	0.000331718	-0.299919	1	0.969	1
HSPG2	0.000335179	-0.33905	0.507	0.644	1
SNRPC	0.000335338	-0.269338	0.669	0.794	1
OAF	0.000339356	0.373925	0.451	0.262	1
RBBP4	0.000340949	-0.267932	0.521	0.65	1
TMEM132A	0.000343159	0.320125	0.789	0.581	1
TTYH1	0.000351002	-0.270669	0.099	0.25	1
ST13	0.00035467	-0.294659	0.908	0.925	1
MACC1	0.00035803	-0.283952	0.225	0.412	1
TNFRSF14	0.000358721	0.274571	0.479	0.281	1
SOCS3	0.000361407	0.347394	0.401	0.219	1
RASAL2	0.000368199	-0.313589	0.254	0.406	1
AL133453.1	0.000379434	0.28873	0.542	0.344	1
LSM2	0.000386795	-0.299932	0.528	0.675	1
FIS1	0.000390473	-0.265636	0.937	0.969	1
ACTR2	0.000391654	-0.287322	0.676	0.781	1
NEAT1	0.000395657	0.51861	1	0.994	1
SUB1	0.000398638	-0.270879	0.993	0.994	1
RHOB	0.000413787	-0.613494	0.782	0.844	1
ATP8B1	0.000414606	-0.253611	0.31	0.494	1
MT-ATP8	0.00041521	-0.395301	0.514	0.619	1
SLC9A3R1	0.000419105	-0.400794	0.803	0.812	1
LITAF	0.000421263	0.317054	0.958	0.906	1
GTF2H5	0.000421525	-0.331669	0.81	0.844	1
MEIS2	0.000429963	-0.407547	0.444	0.569	1
SQSTM1	0.000430525	-0.370972	0.944	0.975	1
PLEKHA1	0.000433672	-0.28311	0.556	0.675	1
MT-ND6	0.000436174	-0.358487	0.761	0.838	1
C19orf70	0.000437606	-0.317195	0.894	0.906	1
ZNF503	0.000446962	-0.412307	0.324	0.469	1
CBX1	0.000453921	-0.270704	0.387	0.55	1
BNIP3	0.000460827	0.489735	0.88	0.825	1
CEBPZ	0.000480829	-0.280206	0.507	0.613	1
MZT2B	0.000489796	-0.266865	0.958	0.969	1
MYDGF	0.000496572	0.289845	0.986	0.9	1
PLP2	0.000507568	0.254618	0.887	0.731	1
CD164	0.000511432	-0.279769	0.838	0.887	1
PLS1	0.000514885	-0.279406	0.254	0.419	1
SYNGR1	0.000530405	-0.322655	0.507	0.637	1
USP22	0.0005309	-0.250022	0.465	0.625	1
CFDP1	0.000531683	-0.273791	0.662	0.787	1
EIF5A	0.000531861	0.421246	0.866	0.8	1
ADAM9	0.000536221	-0.304491	0.577	0.7	1
MAP3K13	0.000536348	0.278507	0.901	0.85	1
NDUFA3	0.00054564	-0.35967	0.838	0.906	1
XRCC5	0.0005563	-0.370322	0.901	0.906	1
PACSIN2	0.00056619	-0.303108	0.486	0.588	1
HSD17B2	0.000586323	-0.53715	0.38	0.55	1
PCBP2	0.000586327	-0.288917	0.873	0.881	1
HEXA	0.000613033	-0.285533	0.57	0.669	1
EPB41L4A-AS1	0.000613961	-0.307639	0.394	0.55	1
PDCL3	0.000615378	-0.26075	0.246	0.4	1
ITGB6	0.000622922	0.291141	0.592	0.425	1
CCND1	0.000637927	0.354372	0.775	0.619	1
PRDX5	0.000638061	-0.262416	1	0.994	1
RPS20	0.000644274	-0.260494	1	1	1
CDC42EP2	0.000651516	0.285184	0.479	0.312	1
NDUFA5	0.000658169	-0.306405	0.789	0.863	1
ALDH2	0.00066384	0.352172	0.739	0.613	1
RPL27A	0.000672937	-0.302619	1	1	1
TNIP2	0.000689884	0.273878	0.697	0.537	1
NFKB1	0.000695466	0.300907	0.62	0.444	1
NDUFA9	0.000700693	0.264012	0.775	0.581	1
PTPN18	0.000706454	-0.270786	0.275	0.412	1
TPM4	0.000715653	-0.322649	0.93	0.956	1
ELOB	0.000719889	-0.267056	0.993	1	1
TOB1	0.000725039	-0.325201	0.366	0.5	1
TM9SF3	0.000726929	-0.271336	0.697	0.794	1
SPTSSA	0.000732989	-0.395431	0.599	0.713	1
RPL39	0.000740928	-0.272943	1	1	1
LIMS1	0.000742088	-0.300412	0.451	0.575	1
ATG3	0.000743563	-0.252203	0.373	0.519	1
PARP1	0.000752577	-0.288641	0.43	0.556	1
BTG1	0.000762537	0.342834	1	1	1
RNMT	0.00078006	-0.299804	0.556	0.675	1
PPARGC1A	0.000809628	-0.280426	0.127	0.275	1
MSI2	0.000813075	-0.265797	0.437	0.588	1
MXRA7	0.00084067	-0.375778	0.514	0.625	1
LRG1	0.000847346	-0.543236	0.387	0.506	1
ATP5MC1	0.000861065	-0.35897	0.873	0.912	1
STXBP3	0.000863036	-0.267831	0.387	0.537	1
SRSF9	0.000865143	-0.272803	0.866	0.944	1
RTF1	0.000872076	-0.257079	0.796	0.85	1
EEA1	0.000886331	-0.278654	0.38	0.525	1
FXR1	0.000887408	-0.280708	0.528	0.706	1
SMAD5	0.000904134	-0.265361	0.38	0.512	1
CD99	0.000908035	-0.286603	0.408	0.581	1
RAB17	0.00091962	-0.273812	0.296	0.431	1
NECTIN2	0.000946499	0.293532	0.88	0.756	1
FKBP3	0.000963484	-0.30044	0.704	0.806	1
RB1CC1	0.000979277	-0.287737	0.599	0.681	1
PPP1R14B	0.000981106	-0.3525	0.937	0.931	1
ATP6V1G1	0.00100841	-0.279384	0.972	0.981	1
ERGIC1	0.00104542	-0.286718	0.669	0.8	1
FARP1	0.00105841	-0.29314	0.62	0.75	1
SUCLG1	0.00106714	-0.327356	0.662	0.744	1
TMEM14A	0.00108608	-0.291491	0.465	0.588	1
AP1S1	0.00110193	-0.266247	0.669	0.725	1
ACAA2	0.00111176	-0.302379	0.732	0.812	1
PIK3AP1	0.00111935	0.362379	0.69	0.525	1
PHF11	0.00114192	0.253964	0.57	0.444	1
BPGM	0.00114631	0.285686	0.486	0.3	1
PFDN2	0.00117745	-0.316767	0.796	0.856	1
BAZ1A	0.00119028	0.36673	0.641	0.506	1
CCT6A	0.00119636	-0.315482	0.768	0.794	1
SMS	0.00121	-0.308089	0.69	0.775	1
SUMF2	0.00122011	-0.264483	0.599	0.688	1
LGALS9	0.00122986	0.429839	0.662	0.575	1
PCNP	0.0012358	-0.322002	0.627	0.706	1
RHOBTB3	0.0012405	-0.319986	0.648	0.756	1
PAWR	0.00125741	-0.294074	0.514	0.656	1
ISCA1	0.00129177	-0.265065	0.5	0.631	1
VAMP2	0.00130384	-0.279555	0.549	0.631	1
UGDH	0.00130573	0.348587	0.535	0.381	1
2010-09-01	0.0013134	-0.261193	0.338	0.488	1
SATB1	0.00133599	-0.254158	0.261	0.4	1
TM7SF3	0.00136352	-0.275528	0.43	0.569	1
HNRNPD	0.00137274	-0.298925	0.718	0.8	1
SSB	0.00140266	-0.30647	0.739	0.787	1
HERPUD1	0.0014183	-0.352363	0.697	0.806	1
VGLL4	0.0014243	-0.292049	0.718	0.744	1
NR5A2	0.00142826	-0.275843	0.394	0.537	1
PIAS1	0.00148256	-0.261833	0.296	0.431	1
MAGED2	0.00148685	-0.313172	0.676	0.731	1
EVA1C	0.00150092	0.282916	0.514	0.356	1
GPRC5B	0.00151258	-0.330371	0.289	0.425	1
IDH2	0.00152696	-0.45329	0.746	0.806	1
ATOX1	0.00155385	0.331638	0.915	0.881	1
DMKN	0.0015946	-0.258421	0.732	0.794	1
ABRACL	0.00160622	-0.350434	0.627	0.694	1
MLXIP	0.0016366	-0.253418	0.493	0.644	1
SEMA6A	0.00164711	-0.342867	0.345	0.481	1
SERPING1	0.0016768	0.440773	0.972	0.887	1
CACUL1	0.00168479	-0.26769	0.415	0.531	1
DAB2	0.00168506	-0.301177	0.444	0.575	1
NDUFB7	0.00168715	-0.263984	0.958	0.956	1
CLDN4	0.00173098	-0.312417	0.908	0.95	1
ABHD2	0.00173763	-0.254885	0.521	0.669	1
NMI	0.00174454	0.260239	0.549	0.388	1
CXADR	0.00175369	-0.252637	0.648	0.769	1
BCAP29	0.00177426	0.273235	0.669	0.519	1
DAAM1	0.00180112	-0.386252	0.479	0.55	1
CMPK1	0.00185763	0.353222	0.894	0.906	1
NPDC1	0.00186446	-0.288782	0.394	0.531	1
SLC3A2	0.00189893	-0.451989	0.648	0.725	1
UBA1	0.00195174	-0.266939	0.479	0.581	1
IFNGR2	0.00195972	0.317528	0.845	0.744	1
BACE2	0.00197197	-0.25831	0.887	0.906	1
SMDT1	0.00201871	-0.26249	0.81	0.863	1
DCTN3	0.00203554	-0.273344	0.732	0.85	1
RTN4	0.0020412	-0.252674	0.979	0.994	1
RRAS	0.00204314	0.270628	0.662	0.525	1
RNPEP	0.00206266	-0.254003	0.401	0.519	1
GLIS3	0.00207227	-0.280963	0.57	0.669	1
SVBP	0.00210899	-0.254634	0.38	0.512	1
SRD5A3	0.00211706	0.429268	0.592	0.425	1
LGALS4	0.00212163	-0.414309	0.486	0.631	1
IER5	0.00214614	0.254039	0.394	0.238	1
IRF2BP2	0.00216839	-0.266647	0.493	0.669	1
MEAF6	0.00218027	-0.271766	0.585	0.662	1
CXXC5	0.00221483	-0.318485	0.761	0.825	1
NFIC	0.00221867	-0.276998	0.782	0.825	1
RAB32	0.0022234	-0.281831	0.662	0.781	1
TMEM230	0.00223251	-0.278309	0.754	0.769	1
MAP1LC3B	0.00223319	-0.29525	0.93	0.963	1
UBE2E3	0.00225109	-0.28055	0.62	0.694	1
PCCA	0.00225571	-0.262063	0.268	0.412	1
CAMLG	0.00226523	-0.252627	0.493	0.644	1
HMGB1	0.00229969	-0.267087	0.979	0.994	1
SLC38A1	0.00233131	-0.257644	0.465	0.631	1
GSTK1	0.00233608	0.325479	0.852	0.825	1
MRPS5	0.00234702	-0.26839	0.585	0.681	1
TFPI2	0.00237624	-0.490656	0.746	0.812	1
NIPSNAP2	0.00239904	-0.278897	0.648	0.694	1
MUC1	0.00241162	0.563835	0.824	0.688	1
OAZ1	0.0024185	-0.268129	0.972	0.981	1
CTGF	0.0024595	-0.841026	0.183	0.319	1
UBTF	0.00246543	-0.255417	0.317	0.438	1
MORF4L2	0.00247695	-0.323585	0.838	0.856	1
TSPAN3	0.00250621	-0.270318	0.852	0.931	1
CANX	0.00252962	-0.25736	0.915	0.912	1
RPS21	0.00265048	-0.259752	1	1	1
ZNF326	0.00266651	-0.280628	0.401	0.506	1
JUND	0.00268111	-0.317204	0.859	0.925	1
FH	0.00270948	-0.271707	0.38	0.506	1
NDUFC1	0.00274376	-0.275454	0.958	0.988	1
CTDSPL	0.00282685	-0.270654	0.324	0.45	1
SERINC1	0.00286667	-0.335562	0.465	0.537	1
TPRKB	0.00287723	-0.298613	0.415	0.506	1
ITGB5	0.00287755	-0.2921	0.359	0.462	1
ARL5B	0.00289578	0.253211	0.415	0.262	1
COX5A	0.0029652	-0.271853	0.965	0.975	1
SSU72	0.00304024	-0.279687	0.754	0.825	1
NSA2	0.00308281	-0.285391	0.838	0.869	1
CLINT1	0.00322156	-0.275793	0.761	0.8	1
PINK1	0.00329167	-0.256724	0.521	0.613	1
HADHB	0.00332165	-0.307242	0.725	0.8	1
AL445524.1	0.00336833	0.26835	0.373	0.231	1
SNRPD2	0.00341177	-0.251439	0.923	0.963	1
FNDC4	0.00341356	-0.286046	0.704	0.812	1
GRAMD1A	0.00351715	0.251739	0.401	0.25	1
GABARAPL2	0.00356692	-0.259336	0.901	0.925	1
ACO2	0.00357721	-0.25437	0.627	0.681	1
RPS4Y1	0.00358286	-0.52988	0.627	0.619	1
GTF2I	0.00361669	-0.295359	0.901	0.95	1
2002-09-01	0.00364766	-0.264474	0.817	0.887	1
TPR	0.00368037	-0.257102	0.641	0.681	1
FA2H	0.00377273	0.285293	0.43	0.288	1
EIF4B	0.00377753	-0.303579	0.824	0.831	1
NUPR1	0.00380554	0.783998	0.627	0.512	1
UPF3A	0.00387054	-0.282364	0.401	0.506	1
NENF	0.00387471	-0.290532	0.88	0.894	1
DNAJC8	0.00418109	-0.300515	0.789	0.794	1
CYR61	0.00450825	-0.678852	0.43	0.55	1
TMEM183A	0.00450994	-0.261403	0.648	0.731	1
PHIP	0.00453066	-0.28149	0.563	0.637	1
SNU13	0.00463191	-0.28771	0.908	0.919	1
LMNA	0.00468027	-0.31549	0.859	0.906	1
ARL2	0.00489708	-0.274362	0.739	0.831	1
UQCR11	0.00496862	-0.325091	0.958	0.944	1
ALDH7A1	0.00501765	-0.262394	0.324	0.419	1
SMARCC1	0.00510321	-0.273212	0.5	0.613	1
FAM133B	0.00539567	-0.287918	0.725	0.75	1
CYCS	0.00543359	-0.260535	0.915	0.963	1
BLOC1S1	0.00546964	-0.276977	0.824	0.919	1
GOLGB1	0.0056388	-0.314753	0.775	0.812	1
SF3B6	0.00567827	-0.298063	0.88	0.9	1
TSPAN13	0.00640257	-0.279231	0.563	0.65	1
CDKN2B	0.00642203	-0.336822	0.444	0.569	1
RHOQ	0.00647729	-0.250541	0.387	0.512	1
HMGB3	0.00662458	-0.252677	0.254	0.356	1
S100A16	0.00671122	0.414895	0.887	0.875	1
NEDD4L	0.00698465	-0.257864	0.437	0.55	1
SYT8	0.00703055	-0.441778	0.162	0.281	1
IGF2R	0.00724095	-0.274211	0.373	0.462	1
FDFT1	0.00725512	-0.267261	0.648	0.75	1
NDUFV1	0.00726318	-0.280185	0.683	0.731	1
SSPN	0.00727768	0.269478	0.373	0.256	1
NEURL3	0.00751506	0.435093	0.613	0.494	1
RBM47	0.00757639	-0.292584	0.761	0.781	1
ELF1	0.00758702	-0.258178	0.556	0.656	1
HNRNPDL	0.00789367	-0.274917	0.915	0.912	1
FNBP1L	0.00806574	-0.254344	0.613	0.675	1
FCGRT	0.00809381	-0.294256	0.577	0.613	1
IFNGR1	0.00812079	0.279811	0.627	0.55	1
GGT1	0.00820848	-0.277078	0.282	0.388	1
ID1	0.00832971	0.571806	0.718	0.613	1
ETS2	0.0085248	0.394603	0.69	0.631	1
ARPC1B	0.00865823	-0.273201	0.711	0.819	1
MUC20-OT1	0.00866966	-0.279831	0.401	0.475	1
SNRPF	0.00868874	-0.279438	0.768	0.756	1
CLDN3	0.00886426	-0.337273	0.739	0.806	1
MINOS1	0.00889341	-0.269102	0.923	0.919	1
ECH1	0.00894579	-0.287305	0.81	0.869	1
ENY2	0.008987	-0.258807	0.894	0.919	1
ARF5	0.00904593	-0.255603	0.69	0.812	1
TUBB4B	0.00909231	0.35944	0.859	0.844	1
KRT17	0.00984846	1.08097	0.345	0.225	1
MALL	0.00987898	0.269567	0.683	0.55	1
C6orf48	0.00995116	-0.332099	0.451	0.519	1
HIST1H4C	0.0101033	-0.443173	0.937	0.931	1
MTRNR2L12	0.0102108	-0.49511	0.634	0.65	1
MAP1LC3A	0.0103547	-0.297962	0.387	0.488	1
PLIN2	0.0106136	0.413961	0.458	0.3	1
RAB9A	0.0106297	-0.262898	0.683	0.756	1
CLTB	0.010724	-0.258077	0.838	0.881	1
TPM1	0.010728	-0.35636	1	1	1
HSPD1	0.0112174	-0.350426	0.81	0.838	1
LAMC2	0.0115637	0.44476	0.676	0.525	1
ZKSCAN1	0.0119207	-0.287563	0.69	0.694	1
PON2	0.0124506	-0.288539	0.754	0.769	1
HSP90AB1	0.012987	-0.33574	0.986	0.963	1
TRAPPC1	0.0130555	-0.250536	0.915	0.912	1
UBB	0.0133535	0.295811	0.993	0.994	1
CDC42EP5	0.0135936	0.313703	0.479	0.369	1
DDIT3	0.0139059	-0.292897	0.437	0.531	1
P4HA2	0.0140854	0.283827	0.704	0.588	1
NAA38	0.0145051	-0.295779	0.831	0.819	1
RPL36A	0.0148565	-0.301468	0.683	0.794	1
CD81	0.0156131	-0.299412	0.887	0.919	1
KIAA1217	0.0158949	0.264156	0.535	0.456	1
CHI3L1	0.0164679	-0.397641	0.331	0.444	1
NDUFA10	0.0169602	-0.251555	0.732	0.738	1
ANXA1	0.0171845	0.661446	0.352	0.238	1
AKR1B10	0.0172545	-0.424707	0.183	0.294	1
RARRES2	0.0173035	0.563596	0.387	0.262	1
EIF5B	0.0177502	-0.265676	0.831	0.863	1
GSDMD	0.0179128	0.313981	0.641	0.562	1
HMOX2	0.0187532	0.343385	0.613	0.494	1
SLIRP	0.0187913	-0.254432	0.88	0.9	1
HSPA9	0.0188955	-0.259984	0.732	0.738	1
DDX21	0.0189923	-0.252249	0.585	0.662	1
GNL3	0.019128	-0.2666	0.415	0.488	1
MUC13	0.019791	-0.25915	0.225	0.338	1
PDLIM1	0.020481	-0.25299	0.824	0.85	1
MYH9	0.0213192	-0.273879	0.838	0.85	1
SUPT16H	0.0214239	-0.272008	0.556	0.619	1
ALDH1A3	0.0216012	-0.26176	0.57	0.656	1
MCL1	0.0217722	0.252522	0.866	0.775	1
H1F0	0.0228971	0.269536	0.725	0.675	1
NDRG1	0.0233692	0.362876	0.535	0.412	1
IDI1	0.0235754	-0.298073	0.472	0.556	1
TMEM106C	0.0236521	-0.250839	0.528	0.575	1
SFPQ	0.0239198	-0.26466	0.782	0.812	1
SERPINA1	0.0242106	-0.306589	0.901	0.925	1
SH3BGRL	0.0245094	-0.258212	0.479	0.575	1
CITED2	0.0247334	-0.264001	0.183	0.275	1
CCT2	0.0260386	-0.277724	0.704	0.738	1
TSC22D1	0.0277564	-0.294914	0.662	0.762	1
CHCHD10	0.02944	-0.369778	0.803	0.794	1
SLC25A4	0.0296893	-0.266541	0.775	0.762	1
IER2	0.0312346	0.327526	0.972	0.963	1
AKR1C2	0.0329012	0.419598	0.261	0.162	1
ANXA2	0.0335878	-0.256032	1	1	1
GCNT3	0.0345708	-0.284217	0.38	0.462	1
HSPH1	0.0351914	-0.253736	0.373	0.475	1
DBI	0.0355604	-0.275644	0.979	0.956	1
CADM1	0.0369899	-0.250023	0.338	0.394	1
HEBP1	0.0373377	-0.259791	0.634	0.65	1
JUNB	0.0425101	0.300358	0.915	0.875	1
TENT5A	0.0447319	-0.269979	0.303	0.375	1
IGFBP7	0.051294	-0.42724	0.923	0.944	1
SRGAP1	0.0548594	-0.261008	0.415	0.481	1
SYNE2	0.057192	-0.251873	0.704	0.781	1
ATP13A3	0.0602271	-0.275303	0.606	0.656	1
IMPA2	0.0630251	-0.271389	0.592	0.631	1
TNFRSF12A	0.0703688	-0.288758	0.944	0.963	1
DEFB1	0.0734869	-0.48155	0.915	0.969	1
AKR1A1	0.07439	0.27869	0.831	0.844	1
ADAMTS9	0.0807699	0.446839	0.592	0.569	1
SPINK1	0.0815086	0.918839	0.268	0.388	1
DNAJB2	0.0924569	-0.269302	0.479	0.481	1
COX7A1	0.10566	-0.405841	0.218	0.288	1
VEGFA	0.110984	0.291644	0.62	0.55	1
FOS	0.11497	-0.36792	0.641	0.694	1
GPX2	0.124272	0.444163	0.817	0.812	1
PHLDB2	0.130054	-0.279155	0.493	0.494	1
HES4	0.140078	0.280839	0.838	0.794	1
CA12	0.14226	0.517346	0.401	0.369	1
CD55	0.146204	0.327764	0.535	0.469	1
GOLGA4	0.154211	-0.253365	0.803	0.787	1
FSTL3	0.171183	0.443727	0.599	0.506	1
WFDC2	0.173119	0.282063	0.866	0.863	1
VIM	0.195795	-0.350694	0.437	0.506	1
TCIM	0.198481	0.299627	0.831	0.787	1
NMB	0.209969	0.633896	0.486	0.581	1
LYZ	0.233005	-0.352793	0.254	0.3	1
PRSS2	0.257769	0.685657	0.289	0.238	1
PHLDA1	0.270016	0.260861	0.57	0.525	1
HSPA1A	0.272603	-0.56861	0.704	0.662	1
ANKRD36C	0.273966	-0.292453	0.43	0.45	1
RCAN1	0.295993	0.287485	0.472	0.537	1
MT1X	0.329841	0.58183	0.444	0.431	1
CYP1B1	0.342129	0.279009	0.528	0.481	1
PMEPA1	0.39553	-0.3454	0.958	0.956	1
GCLM	0.475072	-0.250035	0.669	0.7	1
MT1G	0.476439	0.624234	0.43	0.406	1
DNAJB1	0.499135	-0.311916	0.592	0.569	1
TXNRD1	0.552552	-0.393892	0.725	0.738	1
GADD45B	0.718439	-0.268596	0.549	0.512	1
MMP7	0.724323	0.398396	0.894	0.906	1
HSPA1B	0.949283	-0.274359	0.437	0.425	1
GYPC	0.994171	0.376367	0.768	0.775	1

## Sheet: Duct IFNa
Gene	p_val	avg_log2FC	Duct IFNa	Duct Untreated	p_val_adj
IFI44L	5.93288e-50	2.7479	0.99	0.056	1.98983e-45
IFIT1	1.45559e-45	4.32403	0.969	0.131	4.8819e-41
HERC5	3.29296e-45	1.8883	0.896	0.013	1.10443e-40
OAS1	1.54569e-44	2.60882	0.958	0.125	5.18409e-40
MX1	5.43319e-43	3.76242	0.99	0.312	1.82224e-38
IFIT3	2.73793e-42	3.93118	0.99	0.369	9.18274e-38
RSAD2	4.48151e-42	2.3492	0.896	0.062	1.50305e-37
OAS2	2.09008e-41	1.52538	0.833	0.006	7.00992e-37
BST2	4.11985e-40	3.61773	0.969	0.306	1.38176e-35
ISG15	1.29304e-39	5.36802	0.979	0.506	4.33673e-35
OAS3	1.58942e-39	1.93925	0.875	0.081	5.33075e-35
STAT1	2.42247e-39	2.0756	0.99	0.488	8.12473e-35
EPSTI1	3.23732e-39	1.98556	0.927	0.188	1.08576e-34
IFI6	3.88377e-39	5.02295	0.979	0.531	1.30258e-34
IFI44	1.26087e-38	1.50472	0.906	0.131	4.22883e-34
CMPK2	2.65203e-38	1.27454	0.812	0.031	8.89464e-34
UBE2L6	3.10853e-38	1.94032	0.99	0.481	1.04257e-33
IFI35	3.16008e-38	2.209	0.958	0.312	1.05986e-33
IFIT2	5.85044e-38	3.0221	0.938	0.219	1.96218e-33
IFITM3	6.07953e-38	2.34529	1	0.994	2.03901e-33
OASL	1.444e-37	1.71166	0.792	0.025	4.84304e-33
MX2	2.51782e-37	1.73372	0.781	0.019	8.44453e-33
DDX58	6.75642e-37	1.65435	0.875	0.131	2.26604e-32
LY6E	1.06168e-36	2.57012	1	0.819	3.56075e-32
HLA-C	1.14162e-36	1.53234	1	1	3.82887e-32
ISG20	1.93789e-36	2.47025	0.969	0.306	6.49949e-32
PSMB9	1.39673e-35	1.98091	0.969	0.562	4.68449e-31
IFITM1	6.78321e-35	2.42967	0.844	0.094	2.27502e-30
HLA-E	3.81208e-34	1.58207	1	0.931	1.27853e-29
IFI27	4.53851e-34	3.95839	0.854	0.119	1.52217e-29
XAF1	4.88862e-34	1.42864	0.75	0.031	1.63959e-29
IRF7	2.50486e-33	1.62856	0.875	0.194	8.40105e-29
LAP3	3.65433e-33	1.64458	0.948	0.425	1.22563e-28
CXCL11	5.99487e-33	2.57704	0.719	0.025	2.01062e-28
USP18	3.36339e-32	1.22171	0.74	0.05	1.12805e-27
LGALS3BP	1.81383e-31	1.71618	0.99	0.875	6.08339e-27
HLA-B	2.08677e-31	1.33891	1	1	6.99883e-27
IFIH1	2.2771e-31	1.62944	0.833	0.181	7.63716e-27
MT2A	1.58716e-30	2.55919	0.99	0.594	5.32317e-26
SAMD9	2.70646e-30	1.61436	0.885	0.306	9.0772e-26
PARP14	4.14972e-30	1.85299	0.896	0.4	1.39177e-25
SAMD9L	1.73216e-29	1.33582	0.823	0.162	5.80948e-25
SP100	2.93667e-29	1.43313	0.958	0.619	9.84931e-25
PSME2	6.06891e-29	1.50868	0.99	0.881	2.03545e-24
TAP1	1.28286e-28	1.30648	0.938	0.444	4.30257e-24
SP110	2.67044e-28	1.25012	0.792	0.175	8.95639e-24
HLA-A	5.68233e-28	1.24281	1	1	1.9058e-23
HLA-F	7.04108e-28	1.55415	0.938	0.512	2.36151e-23
EIF2AK2	9.37484e-28	1.25855	0.958	0.438	3.14423e-23
PLSCR1	1.17968e-27	1.41309	0.99	0.787	3.95653e-23
SAMHD1	9.57727e-27	1.05563	0.729	0.094	3.21212e-22
PSMB8	1.44005e-26	1.35143	0.99	0.856	4.82977e-22
PARP9	4.34326e-26	1.32381	0.823	0.262	1.45669e-21
NMI	5.21566e-26	1.26924	0.906	0.388	1.74928e-21
RPL7	8.29071e-26	-1.33005	0.99	1	2.78062e-21
CXCL10	1.75167e-25	3.39343	0.573	0.013	5.87493e-21
TNFSF10	1.79544e-25	1.77663	1	0.887	6.02172e-21
RTP4	2.1136e-25	1.15355	0.792	0.206	7.0888e-21
NT5C3A	4.1478e-25	1.43631	0.823	0.325	1.39113e-20
SPATS2L	1.24004e-24	1.2256	0.99	0.931	4.15895e-20
PARP12	2.4854e-24	0.923045	0.75	0.156	8.33578e-20
HERC6	3.15446e-24	0.981646	0.677	0.106	1.05797e-19
LAMP3	3.86636e-24	0.928525	0.552	0.013	1.29674e-19
UNC93B1	1.66041e-23	1.05755	0.854	0.319	5.56886e-19
DDX60L	1.67517e-22	0.989806	0.677	0.112	5.61835e-18
C19orf66	2.41997e-22	0.97673	0.823	0.281	8.11635e-18
TRIM22	3.48212e-22	0.925647	0.698	0.131	1.16787e-17
GMPR	4.13482e-22	0.944489	0.698	0.144	1.38678e-17
NUB1	1.13007e-21	1.09566	0.885	0.469	3.79015e-17
RNF213	1.36554e-21	1.15123	0.99	0.806	4.57988e-17
PNPT1	1.79755e-21	0.930083	0.729	0.2	6.0288e-17
DDX60	1.84578e-21	0.939386	0.688	0.15	6.19058e-17
PSME1	1.30153e-20	0.953766	1	0.938	4.36521e-16
HSH2D	4.02535e-20	0.667838	0.583	0.069	1.35006e-15
B2M	5.12483e-20	0.901829	1	1	1.71882e-15
RPS6	1.76271e-19	-0.873415	1	1	5.91195e-15
RPL4	3.95494e-19	-0.876863	0.958	0.994	1.32645e-14
ETV7	7.78999e-19	0.785884	0.604	0.106	2.61268e-14
MDK	8.63004e-19	1.50054	0.958	0.85	2.89443e-14
IFITM2	1.33633e-18	1.40648	0.979	0.938	4.48191e-14
IFI16	2.85811e-18	0.96081	0.771	0.294	9.5858e-14
FTL	9.42453e-18	-1.4407	1	1	3.16089e-13
PPM1K	1.38933e-17	0.689798	0.615	0.144	4.65966e-13
GBP1	4.85665e-17	1.20608	0.698	0.244	1.62887e-12
TPT1	6.30723e-17	-0.525374	1	1	2.11538e-12
ITM2B	7.64109e-17	0.894965	1	0.988	2.56275e-12
CD68	9.0246e-17	1.14737	0.688	0.25	3.02676e-12
LGALS9	1.80673e-16	1.02518	0.896	0.575	6.05959e-12
RPS3A	5.67662e-16	-0.621363	1	1	1.90388e-11
DYNLT1	8.83737e-16	0.799969	1	0.994	2.96397e-11
GPX4	1.58812e-15	-0.939787	0.906	0.994	5.32639e-11
RPL3	1.67165e-15	-0.702783	1	1	5.60655e-11
TYMP	2.46734e-15	1.60726	0.938	0.631	8.27523e-11
CTSS	2.58686e-15	1.1116	0.875	0.681	8.67608e-11
DTX3L	4.1929e-15	0.755327	0.719	0.312	1.40626e-10
RPL13A	5.55719e-15	-1.09718	1	1	1.86383e-10
RPL15	9.00378e-15	-0.504047	1	1	3.01978e-10
H3F3B	1.96027e-14	0.549283	1	1	6.57454e-10
PARP10	2.37935e-14	0.680951	0.51	0.106	7.98011e-10
TMEM140	3.34079e-14	0.769503	0.656	0.225	1.12047e-09
HELZ2	4.60761e-14	0.700479	0.531	0.125	1.54535e-09
RPS20	6.65278e-14	-0.806344	1	1	2.23127e-09
ZNFX1	1.1399e-13	0.85369	0.667	0.312	3.82312e-09
RPL21	1.22228e-13	-0.771684	1	1	4.09939e-09
EEF1A1	1.27146e-13	-0.600006	1	1	4.26434e-09
SLC25A6	1.52762e-13	-0.674866	0.948	1	5.12347e-09
ADAR	3.62202e-13	0.832535	0.823	0.562	1.21479e-08
APOBEC3G	4.49425e-13	0.4684	0.469	0.088	1.50733e-08
CNP	4.66183e-13	0.749159	0.76	0.444	1.56353e-08
DNAJA1	4.86728e-13	0.774803	0.969	0.856	1.63244e-08
RPL31	8.82889e-13	-1.01235	0.958	0.988	2.96112e-08
RARRES3	1.00581e-12	0.987545	0.656	0.281	3.37339e-08
RBCK1	1.05894e-12	0.759017	0.938	0.8	3.55158e-08
RPL27A	1.50143e-12	-0.885537	1	1	5.03565e-08
GBP4	1.52081e-12	0.73452	0.333	0.019	5.10065e-08
RPL9	1.68109e-12	-0.527096	1	1	5.63822e-08
SECTM1	2.73718e-12	0.546238	0.427	0.069	9.18022e-08
RPL23	2.8397e-12	-0.614347	0.99	1	9.52407e-08
CD81	3.12593e-12	0.776944	1	0.919	1.04841e-07
DHX58	3.64411e-12	0.409363	0.354	0.031	1.2222e-07
TXNIP	4.56407e-12	1.19884	0.885	0.669	1.53074e-07
PML	5.89366e-12	0.563748	0.656	0.269	1.97667e-07
PHF11	8.60985e-12	0.65614	0.729	0.444	2.88766e-07
LGMN	1.46138e-11	0.759512	0.698	0.369	4.90131e-07
HES4	1.63009e-11	1.00983	0.938	0.794	5.46716e-07
NEAT1	1.64642e-11	-1.21529	1	0.994	5.52194e-07
ODF3B	1.74355e-11	0.630701	0.74	0.388	5.84771e-07
LMO2	1.82171e-11	0.686717	0.573	0.194	6.10983e-07
FTH1	2.91741e-11	-0.876343	1	1	9.78471e-07
UBC	2.95218e-11	0.588628	1	0.994	9.90131e-07
ZBP1	3.63469e-11	0.399852	0.25	0	1.21904e-06
STAT2	4.16643e-11	0.619702	0.594	0.225	1.39738e-06
CD47	6.5333e-11	0.677415	0.948	0.887	2.1912e-06
ITGAV	7.12819e-11	-0.663605	0.385	0.756	2.39072e-06
MFSD12	8.73965e-11	0.629943	0.719	0.394	2.93119e-06
SNX6	8.78667e-11	0.621435	0.927	0.775	2.94696e-06
TAP2	9.94136e-11	0.590754	0.573	0.206	3.33423e-06
IRF9	1.033e-10	0.558469	0.49	0.144	3.46458e-06
IFIT5	3.58066e-10	0.537746	0.49	0.156	1.20092e-05
CST3	4.15936e-10	0.602459	1	0.988	1.39501e-05
OPTN	4.97977e-10	0.794483	0.896	0.825	1.67016e-05
MT-CO1	5.02615e-10	-0.577289	1	1	1.68572e-05
TRIM38	5.39978e-10	0.589677	0.698	0.375	1.81103e-05
MT-CO3	5.74168e-10	-0.694797	1	1	1.9257e-05
CX3CL1	6.26663e-10	1.01124	0.677	0.331	2.10176e-05
SOD2	6.84149e-10	-1.31061	0.781	0.938	2.29457e-05
MT1E	1.17169e-09	0.713735	0.896	0.65	3.92972e-05
RPS4X	1.40947e-09	-0.531508	1	1	4.72722e-05
FBXO6	2.22504e-09	0.431698	0.396	0.1	7.46257e-05
SLC25A28	2.43153e-09	0.490734	0.417	0.119	8.15509e-05
N4BP1	2.86299e-09	0.549826	0.573	0.262	9.60217e-05
NAPA	3.36367e-09	0.612511	0.781	0.537	0.000112814
PSMA3	3.46795e-09	0.604248	0.906	0.75	0.000116312
SERF2	3.61384e-09	-0.480364	1	1	0.000121204
UBB	4.90387e-09	0.517331	1	0.994	0.000164471
APOL2	5.09817e-09	0.436022	0.708	0.425	0.000170987
CTSZ	5.55729e-09	0.588385	0.948	0.8	0.000186386
USP30-AS1	8.47994e-09	0.341602	0.271	0.031	0.000284409
XIST	8.91062e-09	-1.10728	0	0.288	0.000298853
CASP1	1.24107e-08	0.415542	0.448	0.144	0.000416241
GNG5	1.30991e-08	0.411072	1	1	0.000439332
CHMP5	1.35392e-08	0.609493	0.865	0.838	0.00045409
RPS17	1.46351e-08	-1.59285	0.448	0.738	0.000490848
RACK1	1.6136e-08	-0.455415	0.99	0.994	0.000541185
PDIA6	1.70323e-08	0.504368	0.979	0.938	0.000571247
MIF	1.96282e-08	-1.34906	0.917	0.981	0.00065831
RPS8	1.96533e-08	-0.392616	1	1	0.000659152
LRPAP1	2.03302e-08	0.568443	0.969	0.819	0.000681853
SCARB2	2.10183e-08	0.598576	0.927	0.863	0.000704933
CYP2J2	2.14177e-08	0.304541	0.333	0.069	0.00071833
BTC	2.22171e-08	0.251476	0.26	0.031	0.00074514
PPA1	2.30827e-08	0.520572	0.979	0.981	0.000774171
TRIM14	2.40073e-08	0.36853	0.375	0.1	0.00080518
RPLP0	2.50129e-08	-0.443708	1	1	0.000838908
RPL5	2.60344e-08	-0.452707	0.99	1	0.000873167
RNF114	3.34528e-08	0.572923	0.75	0.525	0.00112197
RPL23A	3.79884e-08	-0.506851	0.979	0.994	0.00127409
RABAC1	3.97891e-08	0.673842	0.979	0.919	0.00133449
UQCRB	4.53682e-08	-0.431036	1	1	0.0015216
YBX1	5.79606e-08	-0.470062	1	1	0.00194394
KRT10	9.12044e-08	-0.564687	0.792	0.944	0.0030589
TRIM5	1.10477e-07	0.51861	0.531	0.262	0.00370529
NCOA7	1.14722e-07	0.670015	0.896	0.725	0.00384765
EPCAM	1.28994e-07	0.479364	1	0.988	0.00432632
OGFR	1.38276e-07	0.48663	0.625	0.362	0.00463764
FNDC4	1.61087e-07	-0.672828	0.521	0.812	0.00540269
DGLUCY	1.7561e-07	0.403773	0.521	0.231	0.0058898
RPL10	1.79654e-07	-0.441174	1	1	0.0060254
RPL27	1.99217e-07	-0.433318	1	0.994	0.00668154
TMEM50A	2.07592e-07	0.441684	0.958	0.906	0.00696243
H3F3A	2.56364e-07	-0.431965	1	1	0.00859818
SERPING1	2.59718e-07	0.542361	0.99	0.887	0.00871067
MCUB	2.78551e-07	0.320475	0.302	0.069	0.00934232
FXYD2	3.02476e-07	-1.45017	0.562	0.762	0.0101447
MLKL	3.38239e-07	0.303307	0.271	0.05	0.0113442
BTN3A2	3.85783e-07	0.455396	0.469	0.206	0.0129388
RPL10A	4.17973e-07	-0.354918	1	1	0.0140184
CA12	5.30652e-07	-0.498756	0.083	0.369	0.0177975
CPD	5.48923e-07	-0.379615	0.26	0.581	0.0184103
CHI3L1	5.59121e-07	-0.855149	0.135	0.444	0.0187524
RPL13	5.59225e-07	-0.325783	1	1	0.0187558
TPI1	5.90249e-07	-0.634026	0.948	0.988	0.0197964
PPIB	6.01065e-07	0.465865	1	0.963	0.0201591
TMEM256	6.46574e-07	-0.487235	0.677	0.856	0.0216855
SYNPO	6.9956e-07	-0.487495	0.24	0.531	0.0234626
MOV10	8.48681e-07	0.376823	0.375	0.131	0.0284639
ZNF766	8.60881e-07	0.364931	0.5	0.238	0.0288731
KRT7	8.68145e-07	0.802685	1	0.963	0.0291167
OST4	8.91783e-07	-0.481968	1	1	0.0299095
EIF3L	9.30926e-07	-0.50924	0.573	0.812	0.0312223
NFE2L3	1.15537e-06	0.354362	0.344	0.112	0.0387499
MT1M	1.21327e-06	0.393151	0.448	0.175	0.0406919
TNFSF13B	1.22845e-06	0.367939	0.25	0.05	0.0412009
HIST1H2AC	1.27829e-06	0.757859	0.552	0.319	0.0428725
YWHAZ	1.37397e-06	-0.440671	0.948	0.988	0.0460816
RPL34	1.42325e-06	-0.539064	1	1	0.0477343
RPS14	1.49982e-06	-0.391181	1	1	0.0503023
SHISA5	1.51882e-06	0.442645	0.74	0.506	0.0509397
LPP	1.66191e-06	-0.543454	0.688	0.856	0.0557388
S100A11	1.66501e-06	0.448798	1	1	0.0558426
MYD88	1.66787e-06	0.406165	0.448	0.194	0.0559387
LYSMD2	1.71159e-06	0.427278	0.469	0.231	0.057405
NMB	1.79919e-06	-0.80716	0.333	0.581	0.0603429
ACO1	2.02105e-06	-0.325625	0.135	0.419	0.067784
RPS16	2.12122e-06	-0.382971	1	1	0.0711434
SLC16A7	2.55913e-06	-0.463789	0.219	0.506	0.0858306
APOL1	2.77689e-06	0.30078	0.521	0.25	0.0931343
XRN1	2.89731e-06	0.394302	0.552	0.312	0.097173
PTPRF	2.97191e-06	-0.481191	0.562	0.8	0.0996749
ENO1	3.01148e-06	-0.535317	1	0.988	0.101002
MRPS22	3.06353e-06	0.385818	0.646	0.45	0.102748
TTC3	3.6006e-06	-0.516821	0.667	0.806	0.12076
NECTIN2	3.619e-06	0.469346	0.906	0.756	0.121378
NSUN5	3.6908e-06	0.311585	0.427	0.188	0.123786
ZCCHC2	3.98307e-06	0.384051	0.417	0.181	0.133588
DCDC2	4.33041e-06	0.422823	0.844	0.713	0.145237
HNRNPA1	4.35759e-06	-0.464476	0.917	0.975	0.146149
SLC38A1	4.53203e-06	-0.406335	0.323	0.631	0.152
NDUFA9	4.80918e-06	0.410743	0.781	0.581	0.161295
STX17	4.85625e-06	0.33983	0.542	0.294	0.162874
MYL12B	5.23951e-06	0.443369	1	1	0.175728
NDRG1	5.33047e-06	-0.815799	0.156	0.412	0.178779
CIR1	5.55925e-06	0.440625	0.708	0.569	0.186452
PSMB2	5.81983e-06	0.400495	0.958	0.831	0.195191
APOL6	6.02377e-06	0.582527	0.635	0.419	0.202031
TMSB4X	6.60163e-06	-1.29634	1	0.988	0.221412
CBX5	6.91282e-06	-0.357894	0.365	0.656	0.231849
SERPINB1	7.04842e-06	0.613114	0.927	0.844	0.236397
RPS23	7.22451e-06	-0.293877	1	1	0.242303
TRIM69	7.27755e-06	0.367205	0.729	0.456	0.244082
PSMA5	7.63971e-06	0.425857	0.812	0.688	0.256228
ABHD2	7.92645e-06	-0.38266	0.396	0.669	0.265845
CALD1	8.12041e-06	0.432289	0.958	0.85	0.272351
CHMP4B	8.77461e-06	-0.55685	0.521	0.731	0.294292
SNRPD3	8.79614e-06	0.33685	0.969	0.856	0.295014
C1GALT1C1	8.99162e-06	0.456805	0.604	0.394	0.30157
UBA7	9.08933e-06	0.286442	0.333	0.112	0.304847
TMA7	9.37221e-06	-0.392664	1	0.988	0.314335
MFSD6	9.47692e-06	-0.269185	0.094	0.331	0.317846
GSDMD	9.50492e-06	0.447316	0.708	0.562	0.318786
IRF1	9.54421e-06	0.740373	0.781	0.606	0.320103
RPL28	9.68014e-06	0.380523	1	0.994	0.324662
USP15	1.0012e-05	0.374766	0.625	0.406	0.335793
RBX1	1.01598e-05	0.363039	1	0.975	0.340749
NDUFA12	1.02339e-05	0.367954	0.969	0.894	0.343236
NDUFAF8	1.10379e-05	-0.44657	0.573	0.781	0.370202
VAT1	1.14156e-05	-0.388803	0.427	0.713	0.382866
CLDN7	1.25157e-05	0.372991	1	0.988	0.419764
TFPI	1.26392e-05	-0.612479	0.5	0.713	0.423907
HDLBP	1.34028e-05	-0.421042	0.688	0.844	0.449516
CAST	1.42942e-05	0.446035	0.979	0.912	0.479414
U2SURP	1.49232e-05	0.35664	0.76	0.613	0.500508
ANAPC11	1.66391e-05	-0.413823	0.844	0.969	0.558058
SCAMP1-AS1	1.69004e-05	0.422501	0.375	0.162	0.566823
AC027644.3	1.8742e-05	-0.255398	0.167	0.444	0.628587
RPL26	1.94802e-05	-0.501578	1	1	0.653345
CD164	2.00307e-05	0.343988	0.906	0.887	0.671809
ACSL4	2.01109e-05	-0.51188	0.302	0.531	0.674498
GPBP1	2.09925e-05	0.426056	0.729	0.594	0.704069
MAML2	2.12059e-05	0.388538	0.604	0.375	0.711224
CRP	2.1517e-05	-1.60758	0.417	0.65	0.721659
EIF4B	2.21218e-05	-0.455288	0.677	0.831	0.741943
MRPS18C	2.22743e-05	0.415751	0.75	0.631	0.747058
RPS3	2.25881e-05	-0.395793	1	1	0.757584
ERP44	2.3323e-05	0.321061	0.771	0.556	0.782231
RPS2	2.47884e-05	-0.385905	1	1	0.831377
SLC25A39	2.48364e-05	-0.356766	0.688	0.856	0.832987
PPIC	2.52732e-05	0.386685	0.948	0.912	0.847638
AKAP8L	2.75509e-05	0.275051	0.615	0.344	0.924031
SCD	2.75896e-05	-0.363131	0.156	0.4	0.925329
TMEM179B	2.7894e-05	0.411678	0.875	0.744	0.935537
HEXDC	2.83131e-05	0.37095	0.438	0.212	0.949594
DPYSL2	2.90937e-05	-0.302871	0.219	0.481	0.975773
CD63	2.91376e-05	-0.312599	1	1	0.977246
PIN4	2.96772e-05	0.350928	0.812	0.7	0.995344
TMEM238	3.03654e-05	0.366919	0.656	0.394	1
HSPB1	3.12656e-05	-0.945683	0.906	0.956	1
EIF1AY	3.12716e-05	0.344383	0.656	0.375	1
GPI	3.36069e-05	-0.459866	0.562	0.787	1
KLHL24	3.45738e-05	-0.322913	0.271	0.531	1
TENT5A	3.50518e-05	0.509008	0.604	0.375	1
MINOS1	3.53113e-05	-0.447442	0.802	0.919	1
CAPN12	3.53782e-05	-0.275744	0.062	0.269	1
TRIM21	3.59897e-05	0.331326	0.365	0.169	1
SAP18	3.74672e-05	0.336099	1	0.988	1
GULP1	3.75051e-05	-0.454291	0.26	0.512	1
MT-ND2	4.25961e-05	-0.36327	1	1	1
TMSB10	4.35677e-05	0.286801	1	1	1
MT-ND4	4.45603e-05	-0.360236	1	1	1
DUOX2	4.50976e-05	-0.715273	0.281	0.55	1
GSTM3	4.51988e-05	-0.441007	0.427	0.662	1
C17orf67	4.58951e-05	0.344711	0.354	0.15	1
TFRC	4.6129e-05	-0.324424	0.219	0.462	1
MRPL27	5.06775e-05	0.339678	0.875	0.838	1
TOR1B	5.12555e-05	0.317692	0.281	0.1	1
KRT19	5.25224e-05	0.649889	1	0.988	1
RHOQ	5.64961e-05	-0.37515	0.26	0.512	1
BTN3A1	5.88855e-05	0.282551	0.292	0.106	1
PDIA3	6.35399e-05	0.360101	0.979	0.912	1
SSR4	6.5572e-05	0.326244	1	0.981	1
HEXB	6.58105e-05	0.494767	0.844	0.744	1
BUD31	6.60418e-05	0.374564	0.948	0.838	1
BNIP3	6.92175e-05	-0.45049	0.604	0.825	1
TAPBP	7.32878e-05	0.481555	0.917	0.863	1
TGFBR1	7.39932e-05	-0.288967	0.073	0.262	1
MLEC	7.459e-05	-0.438135	0.698	0.831	1
MT-CYB	7.53664e-05	-0.338259	1	1	1
CALR	7.70316e-05	0.434509	1	0.975	1
TMEM181	7.8161e-05	-0.266412	0.177	0.419	1
RPL14	8.2248e-05	-0.317661	1	1	1
MT-ATP6	8.28475e-05	-0.375512	1	1	1
GANAB	9.59279e-05	-0.317275	0.271	0.512	1
PRADC1	9.73071e-05	-0.30821	0.135	0.356	1
EIF3F	0.000104382	-0.311052	0.802	0.925	1
TAPBPL	0.000106929	0.322109	0.49	0.275	1
TAX1BP3	0.000108579	-0.550609	0.635	0.756	1
H1FX	0.000112076	0.45348	0.823	0.725	1
UQCR11	0.000115611	-0.590073	0.948	0.944	1
OGFOD3	0.000117368	0.321454	0.438	0.231	1
CHP1	0.000119594	-0.406608	0.594	0.756	1
SERPINA1	0.000121652	-0.758063	0.917	0.925	1
ASRGL1	0.000124315	-0.297364	0.146	0.369	1
LAPTM4A	0.000124715	0.359167	0.979	0.969	1
HSBP1	0.000125603	0.303085	0.979	0.969	1
FLYWCH2	0.000126759	-0.282338	0.292	0.531	1
PRRC2C	0.000136135	0.279507	0.948	0.869	1
EEF1B2	0.00014166	-0.3951	0.979	0.988	1
ACOX1	0.000149373	-0.27961	0.198	0.419	1
TMCO3	0.000151633	-0.364063	0.229	0.444	1
CDC42EP1	0.000154082	0.352594	0.885	0.856	1
MXRA7	0.000156196	0.383625	0.802	0.625	1
RPS25	0.00016074	-0.285457	1	1	1
AKR1B10	0.000163228	-0.578096	0.094	0.294	1
UBALD2	0.00016451	0.337527	0.635	0.438	1
THRAP3	0.000167774	0.368085	0.875	0.794	1
C1R	0.000169308	0.420685	0.729	0.512	1
HMGN2	0.000169606	0.451744	0.917	0.844	1
ARPC1B	0.00017108	-0.518524	0.698	0.819	1
AGT	0.000172717	-0.394809	0.24	0.462	1
MRPL40	0.000172952	0.328703	0.792	0.644	1
HSP90AB1	0.000180937	0.321134	1	0.963	1
RPL37A	0.000183483	-0.350699	1	1	1
BNIP3L	0.000186068	-0.476943	0.615	0.787	1
DSTN	0.000187339	-0.346457	1	1	1
TCEAL8	0.00018852	0.277054	0.781	0.662	1
GRINA	0.000193142	0.338447	0.656	0.456	1
LITAF	0.000194754	-0.342067	0.729	0.906	1
LIPH	0.000197329	0.457709	0.833	0.769	1
EHD4	0.000199151	0.361488	0.656	0.531	1
TC2N	0.00020262	-0.33996	0.375	0.606	1
TACSTD2	0.000209226	0.444792	1	0.994	1
CSRP1	0.000214306	0.32174	0.729	0.581	1
CFLAR	0.000217341	0.425136	0.823	0.681	1
AP2B1	0.000217798	-0.305016	0.438	0.7	1
MGLL	0.000218706	-0.571389	0.156	0.356	1
OLFM4	0.000221951	-1.17235	0.469	0.713	1
PSMA4	0.000226317	0.352862	0.927	0.844	1
TLR3	0.000230768	0.320899	0.438	0.244	1
CBX6	0.000239084	-0.318025	0.49	0.713	1
LAMTOR5	0.000244823	-0.360333	0.938	0.975	1
PSMB6	0.000250702	0.31623	0.958	0.894	1
NTN4	0.000252615	-0.357626	0.25	0.488	1
ETFA	0.000256404	-0.285607	0.417	0.656	1
CASP7	0.000258481	0.349064	0.594	0.45	1
SCAND1	0.000268716	0.327667	0.979	0.9	1
CCNI	0.000272127	-0.316582	0.99	0.994	1
ATP13A3	0.000273139	-0.465257	0.469	0.656	1
RPL6	0.000282442	-0.26901	1	1	1
CD2AP	0.000284583	0.393869	0.781	0.694	1
CEACAM7	0.000285113	-0.980641	0.229	0.444	1
UQCRQ	0.00028725	-0.473876	0.99	0.994	1
NUDC	0.000295657	0.310288	0.906	0.85	1
SSR1	0.000304937	-0.289077	0.5	0.725	1
JUND	0.000306014	0.380167	1	0.925	1
KRT8	0.000306231	0.397773	1	1	1
DUSP23	0.000322221	-0.575085	0.812	0.9	1
PLEKHA4	0.000329997	0.346737	0.427	0.244	1
NUDT14	0.00033124	-0.395413	0.479	0.656	1
SNHG8	0.000333285	-0.369772	0.625	0.8	1
TUBB4B	0.000340065	0.787452	0.885	0.844	1
TBL1XR1	0.000342485	-0.290759	0.417	0.631	1
USP22	0.000343518	-0.289775	0.417	0.625	1
PMVK	0.000344631	-0.254857	0.292	0.537	1
RAB1A	0.000345534	-0.351761	0.708	0.812	1
CCDC85B	0.000351626	0.427507	0.49	0.312	1
HKDC1	0.000355893	-0.252842	0.177	0.375	1
EIF3G	0.000358022	0.409962	0.833	0.787	1
C8orf59	0.000361111	0.257395	0.875	0.838	1
RALB	0.000364643	0.26186	0.677	0.488	1
SCAMP2	0.000367062	0.275465	0.625	0.469	1
TOP2B	0.000377415	-0.304633	0.375	0.575	1
RPS11	0.000389343	-0.302534	1	0.994	1
NCL	0.00040556	0.342887	0.948	0.856	1
LMAN1	0.000410268	-0.348684	0.604	0.812	1
MIER1	0.000414891	0.364802	0.635	0.475	1
TM2D2	0.00041705	0.334602	0.708	0.562	1
KDELR1	0.000420925	0.283871	0.969	0.85	1
PRKDC	0.000427516	-0.355056	0.448	0.625	1
NBN	0.000429739	0.300053	0.594	0.394	1
DDRGK1	0.000445784	0.368723	0.812	0.787	1
ERP29	0.000452779	0.294869	0.99	0.938	1
TESC	0.000457601	0.616807	0.948	0.831	1
PFKFB3	0.000479746	-0.353018	0.26	0.506	1
MRPL17	0.000483675	0.298615	0.698	0.581	1
LPGAT1	0.000493295	-0.38482	0.615	0.744	1
LDHA	0.000496066	-0.425476	0.917	0.975	1
NR2F6	0.000512985	0.398142	0.698	0.575	1
C12orf43	0.000514162	0.27113	0.344	0.169	1
TIMM13	0.00053563	-0.326786	0.781	0.881	1
MYZAP	0.000538004	-0.259739	0.156	0.356	1
CLINT1	0.00053848	-0.341158	0.698	0.8	1
EEF2	0.000543558	-0.349308	0.979	0.969	1
PSMB3	0.000554841	0.310542	0.948	0.919	1
AP001453.2	0.000573262	-0.256402	0.125	0.312	1
ZNF664	0.000579759	-0.277125	0.208	0.406	1
WARS	0.000588875	0.722923	0.417	0.25	1
EPAS1	0.00060162	-0.271	0.219	0.425	1
DST	0.000621152	-0.41572	0.844	0.944	1
EFNA1	0.000625668	-0.349123	0.333	0.537	1
RPS7	0.000638533	-0.251109	1	1	1
ECI1	0.00064257	0.267265	0.823	0.738	1
CALCOCO2	0.000651212	0.289087	0.74	0.55	1
ANXA3	0.000656697	0.391094	0.833	0.706	1
TLE4	0.000664813	0.275575	0.365	0.194	1
SMCHD1	0.000693009	0.291392	0.531	0.344	1
PRKAR2A	0.000712175	-0.254337	0.281	0.5	1
SOD3	0.000715105	0.359529	0.698	0.588	1
SMIM30	0.000733898	-0.282734	0.427	0.637	1
TM4SF1	0.000753056	0.300254	0.958	0.956	1
ARSA	0.000773437	0.30591	0.646	0.475	1
CD99	0.000783822	0.341926	0.729	0.581	1
CTNNBL1	0.000794267	0.299736	0.5	0.325	1
ETS2	0.000831241	0.556013	0.729	0.631	1
CAMTA1	0.000838288	-0.343689	0.781	0.844	1
VWA1	0.000854667	-0.450747	0.708	0.794	1
PHACTR4	0.000865301	0.321455	0.615	0.444	1
SEC61G	0.000891957	-0.450278	0.938	0.95	1
CP	0.000904768	-0.37791	0.167	0.362	1
FUCA1	0.000916577	0.310969	0.719	0.55	1
BMP2	0.000933117	-0.38398	0.25	0.45	1
LSR	0.000940357	0.257504	0.927	0.85	1
STOM	0.000942075	-0.298913	0.26	0.456	1
SQSTM1	0.000944326	-0.434155	0.99	0.975	1
LGALS3	0.000947978	-0.442188	0.927	0.925	1
COX8A	0.000959163	-0.25159	0.99	0.994	1
SP140L	0.00100341	0.287668	0.385	0.219	1
TRIM25	0.00101169	0.366667	0.438	0.275	1
SAT2	0.0010124	-0.269467	0.656	0.825	1
COX17	0.00104755	-0.332683	0.823	0.956	1
H1F0	0.001057	0.484482	0.771	0.675	1
PITPNB	0.00106376	0.262783	0.635	0.481	1
COPA	0.00107645	-0.328604	0.448	0.606	1
SGK1	0.0010808	-0.38962	0.281	0.481	1
METRNL	0.0011016	0.329881	0.625	0.438	1
DDOST	0.00110177	0.296986	0.875	0.794	1
NRBP1	0.00110857	0.372635	0.708	0.613	1
PTP4A1	0.00111187	-0.416858	0.646	0.787	1
SLC3A2	0.00112091	0.472063	0.885	0.725	1
GNS	0.001122	-0.323942	0.385	0.588	1
TRIM56	0.00114764	0.329072	0.74	0.625	1
MESD	0.00120614	0.25184	0.865	0.719	1
SPINT2	0.00120854	0.313911	0.99	1	1
SLC25A5	0.00122642	-0.368663	0.906	0.981	1
VTA1	0.0012633	0.253553	0.531	0.356	1
EHF	0.00128957	0.302946	0.802	0.65	1
CAV2	0.00131327	-0.347364	0.812	0.894	1
ISYNA1	0.00131813	-0.258822	0.208	0.406	1
WDR1	0.0013182	-0.329854	0.615	0.744	1
ZPR1	0.00132096	0.259773	0.458	0.312	1
PDLIM5	0.00132162	-0.284238	0.49	0.656	1
TRAPPC4	0.00132311	0.321081	0.812	0.725	1
S100A10	0.00133201	0.411676	0.958	0.981	1
AHNAK	0.00136877	-0.275087	0.271	0.469	1
SERINC2	0.0013895	-0.369213	0.938	0.981	1
GUSB	0.00139656	0.289074	0.604	0.425	1
SERPINA5	0.00141407	-0.492126	0.708	0.844	1
NPNT	0.00141612	-0.303768	0.26	0.438	1
PLS1	0.0014167	-0.273606	0.24	0.419	1
DUS1L	0.00145406	0.279386	0.552	0.388	1
SEC11C	0.00149208	0.25439	0.938	0.794	1
PLPP2	0.00149685	0.338161	0.969	0.844	1
PYURF	0.00153631	0.250871	0.781	0.713	1
CCDC25	0.00154655	0.285528	0.74	0.619	1
SELENOH	0.00156998	-0.281024	0.792	0.894	1
NORAD	0.00158121	-0.33466	0.542	0.7	1
SDCBP	0.00161452	-0.366681	0.885	0.9	1
NFIC	0.00162983	-0.356969	0.708	0.825	1
TIMP2	0.00163761	0.3033	0.948	0.856	1
MRPL14	0.00164819	-0.25454	0.854	0.894	1
ERRFI1	0.00167721	-0.388702	0.49	0.662	1
EXT1	0.0017002	0.264227	0.677	0.519	1
BCL3	0.0017247	-0.294206	0.281	0.462	1
RAB7A	0.0017252	-0.332529	0.677	0.844	1
GABARAP	0.00177245	-0.253886	0.198	0.362	1
DECR1	0.00177468	0.32664	0.812	0.731	1
IRF2	0.00179363	0.283829	0.51	0.331	1
RAB25	0.00179453	0.342619	0.812	0.894	1
APP	0.00181801	-0.28683	0.917	0.975	1
UCA1	0.00182484	-1.05534	0.167	0.325	1
PSMD13	0.00184679	0.26507	0.792	0.637	1
CXCL16	0.00184793	0.404163	0.698	0.6	1
COX7A2	0.00185155	-0.281262	1	1	1
AIMP1	0.00186778	0.27651	0.698	0.613	1
C4orf48	0.00187807	0.28735	0.99	0.931	1
SLC4A4	0.00190416	-0.497033	0.74	0.85	1
C8orf33	0.00195283	-0.312084	0.417	0.6	1
GPATCH4	0.00207823	0.285028	0.438	0.269	1
PABPC1	0.00208606	-0.277814	0.927	0.944	1
SLPI	0.00209772	-1.07203	0.604	0.7	1
TMEM141	0.0021366	-0.514633	0.781	0.875	1
GBP2	0.00215049	0.37828	0.635	0.462	1
DUSP3	0.00221031	-0.259976	0.354	0.544	1
RAP1GAP	0.00222548	-0.343162	0.344	0.562	1
ADI1	0.00230285	-0.29958	0.625	0.781	1
HECTD1	0.00235181	-0.274576	0.375	0.6	1
SSB	0.00239813	0.313111	0.854	0.787	1
RPL17	0.00244165	-0.374209	0.385	0.55	1
TMC5	0.00245044	-0.314041	0.479	0.656	1
SCTR	0.00247728	-0.414698	0.521	0.725	1
STC1	0.00248286	-0.331281	0.208	0.381	1
PLIN2	0.00249416	-0.345052	0.146	0.3	1
BCAM	0.00251706	-0.253639	0.281	0.462	1
SLC9A3R1	0.00252831	-0.373429	0.719	0.812	1
HDDC3	0.0025627	-0.257747	0.271	0.462	1
COX20	0.00258353	-0.294238	0.812	0.875	1
AKR1A1	0.00261746	-0.2519	0.677	0.844	1
ACO2	0.00263933	-0.259163	0.458	0.681	1
CPEB4	0.00266151	-0.314797	0.406	0.606	1
PHC2	0.0027733	0.295093	0.604	0.494	1
MRPL18	0.00278612	0.263491	0.76	0.719	1
IQGAP1	0.0027954	-0.273499	0.729	0.825	1
RPS29	0.00284465	-0.423929	1	1	1
PGK1	0.00287664	-0.368665	0.948	0.975	1
PRDX4	0.00288524	0.297568	0.885	0.812	1
PPP1CB	0.0028909	-0.307175	0.802	0.919	1
DLGAP4	0.00292502	0.305642	0.542	0.438	1
PGLS	0.00292609	0.286417	0.927	0.906	1
CHD3	0.00294692	-0.268437	0.281	0.456	1
SDHB	0.00295631	0.291227	0.708	0.681	1
RAB8A	0.00297373	0.252548	0.781	0.669	1
SDHC	0.00301746	-0.25875	0.729	0.881	1
MORF4L2	0.00301966	-0.330032	0.812	0.856	1
RPS15A	0.00302815	-0.284049	0.99	1	1
SIL1	0.00303212	0.250781	0.656	0.512	1
SERPINB6	0.00303254	0.257482	0.865	0.831	1
CISD2	0.0030514	-0.318699	0.615	0.719	1
SMDT1	0.00311472	-0.312893	0.781	0.863	1
COA6	0.00323	0.252805	0.708	0.569	1
ZNF428	0.00324074	0.300712	0.729	0.669	1
DEPP1	0.00324081	0.31938	0.5	0.294	1
NAP1L1	0.00324085	-0.316408	0.802	0.875	1
ARMCX3	0.00330828	-0.282729	0.458	0.644	1
ANAPC16	0.00331122	-0.262011	0.927	0.95	1
PDLIM3	0.00332623	-0.569627	0.469	0.656	1
CD40	0.00334695	0.292499	0.469	0.306	1
DDT	0.0033537	-0.305197	0.885	0.944	1
PPP1R16A	0.00344089	-0.284005	0.333	0.525	1
JAK1	0.00344635	-0.295702	0.729	0.838	1
DDX3X	0.00355072	-0.252885	0.625	0.725	1
PHB	0.00357833	0.270825	0.875	0.85	1
ALDH1A3	0.00360755	0.501441	0.771	0.656	1
UFD1	0.00363573	0.281324	0.698	0.6	1
FAM102A	0.00368301	-0.35878	0.479	0.669	1
ARSD	0.00372775	-0.31937	0.312	0.481	1
CYP3A5	0.00373479	-0.438735	0.25	0.431	1
FLRT2	0.00373909	-0.33891	0.5	0.7	1
LMCD1	0.00375228	0.457599	0.312	0.169	1
NCAM1	0.00387202	0.280913	0.417	0.244	1
RABGAP1L	0.00388212	0.299851	0.531	0.4	1
ANXA2	0.00394007	0.289269	1	1	1
SNRNP70	0.00400736	-0.280774	0.5	0.675	1
TMED2	0.00401858	-0.294414	0.844	0.881	1
MRPS21	0.00406891	0.281848	0.906	0.906	1
KRT18	0.00414084	0.47528	1	1	1
KRR1	0.00418434	0.255812	0.667	0.531	1
TSPAN8	0.00421745	-0.694768	0.76	0.869	1
PSMC1	0.00422144	0.289668	0.823	0.787	1
YWHAQ	0.00439838	-0.304618	0.885	0.931	1
CYB5R3	0.00446815	-0.341849	0.812	0.838	1
SDF2	0.00453314	0.277092	0.708	0.594	1
PTRHD1	0.00474271	-0.277928	0.479	0.606	1
DDX18	0.00486792	0.290387	0.812	0.75	1
MAFF	0.00486941	-0.345586	0.344	0.531	1
ASS1	0.00488216	-0.349225	0.302	0.488	1
SLC39A14	0.00497414	-0.341539	0.281	0.456	1
PFDN1	0.00499772	0.28123	0.75	0.688	1
PFN1	0.00501244	-0.492231	0.969	0.975	1
IL6ST	0.00506992	-0.287088	0.625	0.844	1
ADAMTS9	0.0051455	-0.431171	0.375	0.569	1
ATP5MG	0.00527656	-0.251211	0.99	0.981	1
CHD9	0.00532931	0.280839	0.76	0.65	1
SCP2	0.00533056	-0.250804	0.698	0.875	1
PKM	0.00534802	-0.350706	0.979	0.988	1
DYNLRB1	0.00538578	0.251113	0.948	0.931	1
ERO1A	0.00542408	-0.47805	0.646	0.75	1
SRSF2	0.005511	-0.274235	0.625	0.719	1
JPT1	0.00557447	0.280565	0.938	0.925	1
ASF1A	0.00562157	0.270098	0.385	0.262	1
SPTSSA	0.00568278	-0.318767	0.552	0.713	1
RPL36A	0.00570717	-0.636899	0.771	0.794	1
CTSD	0.00576466	-0.304232	0.979	0.994	1
CPNE1	0.00580543	0.269512	0.573	0.45	1
EIF5A	0.00585094	0.318969	0.833	0.8	1
ARPC1A	0.00605469	-0.31776	0.823	0.863	1
TSPAN13	0.00612937	-0.27176	0.469	0.65	1
GRN	0.00613596	0.353706	0.958	0.912	1
TNS1	0.00614099	-0.309894	0.281	0.45	1
AC022613.1	0.00619997	0.318145	0.344	0.206	1
C6orf48	0.00638895	-0.264003	0.354	0.519	1
IGFBP7	0.00639103	0.350299	0.969	0.944	1
NDUFA1	0.00663417	-0.2539	0.99	0.994	1
CKLF	0.00670395	-0.279845	0.521	0.713	1
EIF6	0.00671403	0.340801	0.833	0.819	1
TES	0.00674148	-0.343823	0.552	0.681	1
DNAJB2	0.00713028	-0.307621	0.333	0.481	1
RPLP2	0.00715829	-0.402984	1	1	1
TMEM25	0.00724053	0.259053	0.385	0.256	1
ZBTB20	0.00732328	0.279379	0.958	0.875	1
CAMK2N1	0.00735452	0.42208	0.615	0.481	1
SEPHS2	0.00759373	-0.289425	0.615	0.756	1
CRYAB	0.007718	-0.296905	0.167	0.325	1
PLA2G16	0.00778858	0.340331	0.646	0.544	1
ADAM9	0.00805866	-0.2767	0.583	0.7	1
NFKBIZ	0.00817232	-0.290387	0.667	0.794	1
SQOR	0.00822208	0.255868	0.562	0.431	1
MYH9	0.00824718	-0.295567	0.76	0.85	1
PIK3AP1	0.00848524	0.30633	0.677	0.525	1
DHRS7	0.00849343	0.316324	0.885	0.831	1
TUBB	0.00897811	0.333503	0.958	0.938	1
ADPRHL2	0.00916026	0.262643	0.531	0.406	1
TXNRD1	0.00927555	-0.425447	0.583	0.738	1
ZC3HAV1	0.00931841	0.264336	0.438	0.319	1
COQ9	0.0094013	0.256102	0.667	0.575	1
SMS	0.00944165	0.252642	0.865	0.775	1
CCDC90B	0.0094599	0.28167	0.677	0.581	1
PSAP	0.0096704	-0.265995	0.969	0.994	1
LLGL2	0.00988367	0.302985	0.865	0.725	1
LSM7	0.0100281	0.277342	0.885	0.875	1
GNB2	0.0100692	-0.252146	0.792	0.856	1
PPP1R1B	0.0100934	-0.251869	0.167	0.312	1
FCGRT	0.0103236	0.281889	0.688	0.613	1
APCS	0.0107318	-0.629017	0.396	0.581	1
TMEM134	0.0109148	-0.347808	0.583	0.669	1
HNRNPH3	0.0115708	0.261184	0.781	0.681	1
SPG21	0.0115774	-0.296423	0.448	0.575	1
RPS10	0.0116054	-0.279645	0.906	0.906	1
FAM3B	0.0116065	0.332738	0.833	0.775	1
RASD1	0.0116251	-0.481274	0.417	0.544	1
IER5L	0.0116595	0.375462	0.594	0.506	1
GK	0.0117922	-0.441632	0.167	0.288	1
PDLIM1	0.01187	0.467868	0.906	0.85	1
MRPL23	0.0119283	-0.365782	0.479	0.581	1
TUBA1C	0.0120162	0.503089	0.74	0.619	1
GJA1	0.0121088	-0.314086	0.198	0.331	1
IFI27L2	0.0122191	-0.262874	0.781	0.869	1
AC022075.1	0.0127492	0.366614	0.594	0.45	1
LARP1	0.0131143	0.259905	0.583	0.475	1
SRP9	0.0131997	-0.253138	0.844	0.956	1
REG1A	0.0132298	-1.17383	0.406	0.531	1
MTCH1	0.0134234	0.257863	0.927	0.8	1
YWHAH	0.0134462	-0.381784	0.823	0.894	1
CLDN4	0.0135848	0.323845	0.969	0.95	1
GATAD1	0.0139056	0.290476	0.562	0.438	1
FLOT1	0.0141627	0.319693	0.635	0.569	1
SMARCD1	0.0142999	0.291299	0.5	0.412	1
ACAA1	0.0149825	0.250525	0.74	0.719	1
CFTR	0.0150262	-0.448891	0.906	0.894	1
PRELID1	0.0150362	0.285343	0.958	0.944	1
QSOX1	0.0151308	-0.285272	0.76	0.863	1
ONECUT2	0.0154912	-0.354093	0.656	0.762	1
GCHFR	0.015521	-0.310729	0.417	0.556	1
RAB5IF	0.0157817	-0.301961	0.573	0.681	1
GSTP1	0.0161639	0.261664	1	1	1
ZFP36L1	0.0162712	-0.291401	0.927	0.956	1
DLG3	0.0163854	0.26694	0.438	0.325	1
DYNC1H1	0.0166771	-0.267551	0.771	0.819	1
DDAH2	0.0166836	0.258955	0.792	0.675	1
GCLM	0.0166933	-0.471917	0.542	0.7	1
ZRANB2	0.0176222	0.274186	0.646	0.556	1
CXXC5	0.0183741	-0.27153	0.812	0.825	1
GNAI2	0.0189161	0.314904	0.854	0.781	1
SLC16A3	0.0189886	-0.254052	0.25	0.394	1
B4GALT4	0.0193132	0.254031	0.542	0.431	1
H2AFZ	0.0193359	-0.291232	0.948	0.975	1
CEBPB	0.0194174	-0.284639	0.781	0.806	1
KRT17	0.0195066	0.73792	0.344	0.225	1
PCNP	0.0196177	-0.256994	0.531	0.706	1
CLDN3	0.019921	0.314165	0.854	0.806	1
PSMD7	0.0199615	0.298332	0.802	0.75	1
PPP1R14B	0.0200975	0.259687	0.927	0.931	1
ZNF292	0.0210279	-0.276067	0.677	0.769	1
DAZAP2	0.0210803	-0.252963	0.625	0.75	1
RALBP1	0.0216814	-0.268286	0.615	0.719	1
ATP5PD	0.0220961	0.258233	0.969	0.912	1
CLN5	0.0227411	0.292342	0.521	0.438	1
GPAA1	0.0230741	-0.2702	0.594	0.719	1
ID2	0.0234663	-0.379239	0.719	0.875	1
RND3	0.0242328	0.351904	0.531	0.412	1
C1S	0.0248079	0.332867	0.656	0.619	1
LRG1	0.025551	-0.424009	0.396	0.506	1
ARRDC3	0.0262186	-0.270088	0.51	0.656	1
KRT23	0.0268623	0.392626	0.76	0.675	1
FGFBP1	0.0268788	0.728745	0.25	0.156	1
RHOA	0.0278183	-0.287148	0.896	0.95	1
YBX3	0.0278326	-0.266965	0.938	0.95	1
RASSF4	0.0278456	0.299257	0.479	0.375	1
NAA38	0.0284737	-0.272148	0.771	0.819	1
HNRNPA0	0.0297384	-0.291118	0.667	0.738	1
AKR1C3	0.0308909	-0.492134	0.729	0.812	1
PKN1	0.0324061	-0.258574	0.406	0.512	1
HS6ST1	0.0337242	-0.281123	0.271	0.388	1
NSRP1	0.0341191	0.286398	0.656	0.588	1
EIF4EBP1	0.0347868	-0.284848	0.604	0.7	1
CXCL6	0.0364547	-1.17043	0.417	0.525	1
COL18A1	0.0400738	0.271868	0.854	0.812	1
AQP1	0.0406831	-0.49745	0.427	0.512	1
NDUFA13	0.0410783	-0.364589	0.771	0.831	1
MUC1	0.043142	0.392175	0.802	0.688	1
ANKRD36C	0.0449391	-0.364884	0.365	0.45	1
RAB11FIP1	0.0474334	0.255833	0.875	0.812	1
MRPL52	0.0493187	0.279499	0.896	0.869	1
NAMPT	0.0496635	-0.636899	0.708	0.838	1
TST	0.0513393	0.261491	0.719	0.7	1
WFDC2	0.0513493	0.405948	0.896	0.863	1
PLAU	0.0571748	-0.449698	0.208	0.312	1
SVIP	0.0586374	-0.254902	0.604	0.681	1
FLRT3	0.0587976	0.254433	0.417	0.338	1
PRDX1	0.058877	-0.713603	1	0.994	1
PIGR	0.0590064	-0.643369	0.542	0.6	1
BTG2	0.0596476	-0.548467	0.562	0.625	1
RHOV	0.061373	0.312038	0.573	0.525	1
S100A6	0.0632051	-0.574299	0.99	0.963	1
CTSL	0.0637954	0.260367	0.698	0.65	1
C3	0.0673578	-0.416643	0.812	0.806	1
LASP1	0.0678148	-0.275747	0.427	0.519	1
HSPA1A	0.0698645	-0.344216	0.708	0.662	1
RPS27L	0.0760551	-0.271611	0.958	0.988	1
GMNN	0.0764482	0.266912	0.656	0.562	1
ID3	0.0769583	-0.312579	0.344	0.444	1
SPP1	0.0771934	-0.336806	0.792	0.869	1
HIF1A	0.0784235	-0.262571	0.906	0.863	1
ADH1C	0.0840779	-0.310319	0.198	0.306	1
CCL2	0.0878734	-0.74274	0.677	0.731	1
CSF1	0.090947	-0.277639	0.208	0.294	1
GDF15	0.0912571	-0.676137	0.76	0.831	1
CDCP1	0.0918152	0.26366	0.542	0.475	1
NOP56	0.0956646	0.279293	0.458	0.419	1
STXBP6	0.100428	0.283324	0.573	0.537	1
PHLDA1	0.100866	0.319266	0.552	0.525	1
DNAJB9	0.106016	-0.30611	0.302	0.4	1
DUSP5	0.106483	-0.286457	0.396	0.494	1
SDCBP2	0.106863	-0.337562	0.302	0.394	1
LIF	0.110183	-0.376112	0.24	0.331	1
TMEM176A	0.110643	-0.287671	0.229	0.312	1
TMEM132A	0.112093	0.255329	0.635	0.581	1
IGFBP3	0.120036	-0.649581	0.323	0.438	1
MUC13	0.127339	-0.288242	0.25	0.338	1
BAX	0.134806	-0.256037	0.688	0.744	1
FDFT1	0.137869	-0.281188	0.667	0.75	1
MTUS1	0.138843	-0.256133	0.521	0.606	1
STMN1	0.138847	0.310446	0.646	0.606	1
HSD17B2	0.14332	0.390494	0.583	0.55	1
MARCKSL1	0.146979	0.301999	0.865	0.881	1
TIMP1	0.153841	0.465767	0.719	0.706	1
ID1	0.163073	-0.259464	0.51	0.613	1
ACAT2	0.16589	-0.311064	0.375	0.456	1
FOXC1	0.168642	0.264132	0.354	0.306	1
CXCL8	0.169811	-1.56873	0.542	0.588	1
VAMP5	0.198031	0.282822	0.271	0.219	1
CXCL1	0.19835	-1.70085	0.417	0.488	1
TFPI2	0.200164	-0.3042	0.76	0.812	1
DEFB1	0.200262	-0.522234	0.875	0.969	1
TXN	0.204028	-0.338183	1	1	1
LGALS1	0.226185	-0.472391	0.417	0.469	1
CCL28	0.226864	0.302605	0.5	0.462	1
SPINK1	0.230293	-0.979176	0.333	0.388	1
NEURL3	0.232642	0.325658	0.542	0.494	1
AKR1C1	0.246098	-0.585112	0.552	0.637	1
SFRP5	0.257078	-0.282857	0.365	0.431	1
CXCL2	0.270202	-0.637142	0.531	0.6	1
AMBP	0.280219	-0.477965	0.688	0.719	1
ITGA2	0.322639	0.270161	0.552	0.569	1
TNFAIP2	0.324015	-0.488556	0.49	0.562	1
CYP1A1	0.355656	0.502132	0.417	0.412	1
HSPA1B	0.456809	-0.297445	0.375	0.425	1
IL32	0.548267	0.43587	0.906	0.856	1
CXCL3	0.597604	-0.83324	0.25	0.281	1
FOS	0.614508	-0.497042	0.75	0.694	1
IER3	0.674964	-0.297621	0.979	0.931	1
COX7A1	0.863138	-0.363725	0.302	0.288	1
CEACAM6	0.880214	-0.558781	0.312	0.281	1
PPP1R15A	0.939513	-0.253104	0.625	0.65	1
