# Supplementary material for: Single-cell transcriptomics reveals a role for pancreatic duct cells as potential mediators of inflammation in diabetes mellitus
Source: Front Immunol. 2024 Apr 29;15:1381319. doi: 10.3389/fimmu.2024.1381319 (PMC11089191; doi:10.3389/fimmu.2024.1381319)
Supplement: Supplementary file 7 [file Table_5.xlsx]

## Sheet: Alpha
ID	Description	setSize	enrichmentScore	NES	pvalue	p.adjust	qvalue	rank	leading_edge	core_enrichment
GO:0002237	response to molecule of bacterial origin	19	0.713394	2.02816	0.000225327	0.000225327	0.00642468	53	tags=47%, list=10%, signal=44%	SOD2/CXCL1/CXCL8/CXCL6/NFKBIA/CXCL2/B2M/CXCL3/IL18BP
GO:0042742	defense response to bacterium	18	0.732754	2.06099	0.000227118	0.000227118	0.00642468	112	tags=78%, list=22%, signal=63%	LCN2/HLA-E/CXCL6/GBP2/CHGA/RNF213/HLA-A/ISG15/GBP4/CASP4/OPTN/CYBA/NFKBIZ/GSDMD
GO:0002443	leukocyte mediated immunity	18	0.708446	1.99262	0.000227118	0.000227118	0.00642468	83	tags=61%, list=16%, signal=53%	HLA-E/CXCL6/HLA-B/CHGA/B2M/HLA-C/HLA-A/ICAM1/CD74/CD40/HLA-F
GO:0032496	response to lipopolysaccharide	17	0.717982	1.9954	0.000229069	0.000229069	0.00642468	53	tags=47%, list=10%, signal=44%	SOD2/CXCL1/CXCL8/CXCL6/NFKBIA/CXCL2/CXCL3/IL18BP
GO:0019882	antigen processing and presentation	16	0.776764	2.13077	0.000231777	0.000231777	0.00642468	83	tags=75%, list=16%, signal=65%	HLA-E/HLA-B/PSMB8/B2M/CTSS/TAPBP/HLA-C/TAP1/HLA-A/PSME1/CD74/HLA-F
GO:0002460	adaptive immune response based on somatic recombination of immune receptors built from immunoglobulin superfamily domains	16	0.714096	1.95886	0.000231777	0.000231777	0.00642468	125	tags=81%, list=24%, signal=64%	HLA-E/HLA-B/B2M/HLA-C/HLA-A/IL18BP/CD74/CD40/HLA-F/ZC3H12A/JUNB/NFKBIZ/TAP2
GO:0071216	cellular response to biotic stimulus	15	0.699781	1.89159	0.000933271	0.000933271	0.022174	38	tags=40%, list=7%, signal=38%	CXCL1/CXCL8/CXCL6/NFKBIA/CXCL2/CXCL3
GO:0060326	cell chemotaxis	20	0.635218	1.82592	0.00234297	0.00234297	0.048709	64	tags=40%, list=12%, signal=36%	CXCL1/CXCL8/CXCL6/CXCL2/CHGA/CXCL3/TMSB4X/CD74
GO:0097529	myeloid leukocyte migration	16	0.667256	1.83037	0.00266543	0.00266543	0.0492559	64	tags=44%, list=12%, signal=40%	CXCL1/CXCL8/CXCL6/CXCL2/CHGA/CXCL3/CD74
GO:0008015	blood circulation	16	0.662274	1.81671	0.00359254	0.00359254	0.0554149	124	tags=69%, list=24%, signal=54%	SOD2/STAT1/CHGA/C2CD4A/C2CD4B/IER3/ATP1B1/ZC3H12A/CYBA/GSTO1/ID2
GO:0030595	leukocyte chemotaxis	17	0.656757	1.82525	0.0036651	0.0036651	0.0554149	64	tags=41%, list=12%, signal=37%	CXCL1/CXCL8/CXCL6/CXCL2/CHGA/CXCL3/CD74

## Sheet: Beta
ID	Description	setSize	enrichmentScore	NES	pvalue	p.adjust	qvalue	rank	leading_edge	core_enrichment
GO:0019882	antigen processing and presentation	15	0.744029	1.91088	0.000223664	0.000223664	0.0181285	59	tags=73%, list=19%, signal=63%	HLA-E/B2M/HLA-B/PSMB8/HLA-C/TAP1/PSME1/CD74/HLA-A/CTSS/TAPBP
GO:0002250	adaptive immune response	19	0.698767	1.87452	0.000541008	0.000541008	0.0219251	60	tags=63%, list=19%, signal=54%	HLA-E/IRF1/B2M/HLA-B/HLA-C/TAP1/CD74/HLA-A/IL18BP/RSAD2/CTSS/JUNB
GO:0002443	leukocyte mediated immunity	16	0.692357	1.80016	0.00165948	0.00165948	0.033991	57	tags=62%, list=18%, signal=54%	HLA-E/B2M/HLA-B/HLA-C/CD74/HLA-A/RSAD2/BST2/ICAM1/CHGA
GO:0010817	regulation of hormone levels	18	-0.399047	-1.87658	0.00246609	0.00246609	0.033991	55	tags=50%, list=17%, signal=44%	SLC30A8/SLC7A8/DHRS2/CASR/EDN3/HADH/G6PC2/ABCC8/MAFA
GO:0010035	response to inorganic substance	19	0.654672	1.75623	0.00248864	0.00248864	0.033991	23	tags=37%, list=7%, signal=36%	SOD2/MT2A/B2M/MT1E/MT1X/STAT1/MT1F
GO:0022613	ribonucleoprotein complex biogenesis	16	-0.489989	-2.18636	0.00311203	0.00311203	0.033991	112	tags=94%, list=36%, signal=64%	RPP25/RPS16/RPL11/RPS14/RPLP0/RPS28/RPL27/RPSA/RPS8/RPS21/RPS6/RPS24/RPS7/RPL6/RPL5
GO:0042254	ribosome biogenesis	16	-0.489989	-2.18636	0.00311203	0.00311203	0.033991	112	tags=94%, list=36%, signal=64%	RPP25/RPS16/RPL11/RPS14/RPLP0/RPS28/RPL27/RPSA/RPS8/RPS21/RPS6/RPS24/RPS7/RPL6/RPL5
GO:0010038	response to metal ion	15	0.686458	1.76302	0.00335495	0.00335495	0.033991	23	tags=40%, list=7%, signal=39%	SOD2/MT2A/B2M/MT1E/MT1X/MT1F

## Sheet: Duct
ID	Description	setSize	enrichmentScore	NES	pvalue	p.adjust	qvalue	rank	leading_edge	core_enrichment
GO:0060326	cell chemotaxis	20	0.778607	2.17824	0.000114639	0.000114639	0.00124728	49	tags=60%, list=12%, signal=56%	CXCL10/CXCL9/CXCL11/CCL5/SAA1/CCL8/S100A9/CX3CL1/CXCL5/CD74/CXCL3/CXCL1
GO:0097529	myeloid leukocyte migration	20	0.759963	2.12608	0.000114639	0.000114639	0.00124728	49	tags=60%, list=12%, signal=56%	CXCL10/CXCL9/CXCL11/CCL5/SAA1/CCL8/S100A9/CX3CL1/CXCL5/CD74/CXCL3/CXCL1
GO:0006959	humoral immune response	20	0.748446	2.09386	0.000114639	0.000114639	0.00124728	81	tags=75%, list=20%, signal=63%	CXCL10/CXCL9/CXCL11/S100A9/HLA-DRB1/CXCL5/CXCL3/HLA-DQB1/HLA-E/CXCL1/C1S/PI3/HLA-A/C1R/CXCL2
GO:0030595	leukocyte chemotaxis	17	0.8161	2.20849	0.000117661	0.000117661	0.00124728	49	tags=71%, list=12%, signal=65%	CXCL10/CXCL9/CXCL11/CCL5/SAA1/CCL8/S100A9/CX3CL1/CXCL5/CD74/CXCL3/CXCL1
GO:0097530	granulocyte migration	16	0.81772	2.18629	0.000118343	0.000118343	0.00124728	62	tags=81%, list=15%, signal=72%	CXCL10/CXCL9/CXCL11/CCL5/SAA1/CCL8/S100A9/CX3CL1/CXCL5/CD74/CXCL3/CXCL1/IL1A
GO:1990266	neutrophil migration	16	0.81772	2.18629	0.000118343	0.000118343	0.00124728	62	tags=81%, list=15%, signal=72%	CXCL10/CXCL9/CXCL11/CCL5/SAA1/CCL8/S100A9/CX3CL1/CXCL5/CD74/CXCL3/CXCL1/IL1A
GO:0006816	calcium ion transport	16	0.770077	2.05891	0.000118343	0.000118343	0.00124728	32	tags=44%, list=8%, signal=42%	CXCL10/CXCL9/CXCL11/CCL5/CCL8/GJA4/CX3CL1
GO:0030593	neutrophil chemotaxis	15	0.846119	2.23381	0.000119689	0.000119689	0.00124728	49	tags=80%, list=12%, signal=73%	CXCL10/CXCL9/CXCL11/CCL5/SAA1/CCL8/S100A9/CX3CL1/CXCL5/CD74/CXCL3/CXCL1
GO:0071621	granulocyte chemotaxis	15	0.846119	2.23381	0.000119689	0.000119689	0.00124728	49	tags=80%, list=12%, signal=73%	CXCL10/CXCL9/CXCL11/CCL5/SAA1/CCL8/S100A9/CX3CL1/CXCL5/CD74/CXCL3/CXCL1
GO:0071346	cellular response to type II interferon	15	0.844225	2.22881	0.000119689	0.000119689	0.00124728	40	tags=73%, list=10%, signal=69%	CCL5/GBP4/CCL8/GBP1/IRF1/GBP2/CX3CL1/GBP5/PARP14/HLA-DPA1/STAT1
GO:0002703	regulation of leukocyte mediated immunity	18	0.716979	1.96656	0.000232721	0.000232721	0.00220472	93	tags=78%, list=22%, signal=63%	HLA-DRA/HLA-DRB1/ICAM1/HLA-F/HLA-E/HLA-C/HLA-B/BST2/B2M/HLA-A/PTAFR/CD40/TAP2/CXCL6
GO:0019884	antigen processing and presentation of exogenous antigen	18	0.694118	1.90386	0.000581801	0.000581801	0.00440218	117	tags=89%, list=28%, signal=67%	HLA-DRA/CTSS/HLA-DRB1/CD74/HLA-DPA1/HLA-DQB1/HLA-F/HLA-E/B2M/HLA-DPB1/HLA-A/PSME1/TAP2/HLA-DMA/LGMN/HLA-DQA1
GO:0006119	oxidative phosphorylation	16	-0.609023	-2.4517	0.00064433	0.00064433	0.00440218	173	tags=100%, list=42%, signal=61%	ISCU/COX7A2L/COX5B/ATP5PB/ATP5F1B/ATP5PF/ATP5MG/NDUFA2/COX7B/NDUFB2/NDUFB3/NDUFB1/UQCRB/NDUFA4/UQCRQ
GO:0009060	aerobic respiration	16	-0.609023	-2.4517	0.00064433	0.00064433	0.00440218	173	tags=100%, list=42%, signal=61%	ISCU/COX7A2L/COX5B/ATP5PB/ATP5F1B/ATP5PF/ATP5MG/NDUFA2/COX7B/NDUFB2/NDUFB3/NDUFB1/UQCRB/NDUFA4/UQCRQ
GO:0000902	cell morphogenesis	16	-0.60575	-2.43853	0.00064433	0.00064433	0.00440218	59	tags=50%, list=14%, signal=45%	METRN/ENAH/HEXB/STMN1/FLRT2/DCDC2/TUBA1A/SPP1
GO:0006874	intracellular calcium ion homeostasis	15	0.719157	1.89862	0.000718133	0.000718133	0.00440218	50	tags=47%, list=12%, signal=43%	CXCL10/CXCL9/CXCL11/CCL5/CCL8/CX3CL1/TGM2
GO:0055074	calcium ion homeostasis	15	0.719157	1.89862	0.000718133	0.000718133	0.00440218	50	tags=47%, list=12%, signal=43%	CXCL10/CXCL9/CXCL11/CCL5/CCL8/CX3CL1/TGM2
GO:0010959	regulation of metal ion transport	16	0.709407	1.8967	0.000946746	0.000946746	0.00548116	32	tags=31%, list=8%, signal=30%	CXCL10/CXCL9/CXCL11/CCL5/CX3CL1
GO:0002478	antigen processing and presentation of exogenous peptide antigen	17	0.689745	1.86656	0.00105895	0.00105895	0.00551768	117	tags=88%, list=28%, signal=66%	HLA-DRA/CTSS/HLA-DRB1/CD74/HLA-DPA1/HLA-DQB1/HLA-F/HLA-E/B2M/HLA-DPB1/HLA-A/TAP2/HLA-DMA/LGMN/HLA-DQA1
GO:0002699	positive regulation of immune effector process	17	0.687379	1.86015	0.00105895	0.00105895	0.00551768	88	tags=71%, list=21%, signal=58%	HLA-DRA/HLA-DRB1/CD74/HLA-F/HLA-E/HLA-C/HLA-B/B2M/HLA-A/PTAFR/CD40/TAP2
GO:0051651	maintenance of location in cell	16	0.689984	1.84477	0.0016568	0.0016568	0.00822174	32	tags=31%, list=8%, signal=30%	CXCL10/CXCL9/CXCL11/S100A9/CX3CL1
GO:0002440	production of molecular mediator of immune response	17	0.67567	1.82847	0.00223556	0.00223556	0.0105895	82	tags=71%, list=20%, signal=59%	HLA-DRA/HLA-DRB1/CD74/HLA-DPA1/HLA-DQB1/HLA-F/HLA-E/BST2/B2M/HLA-DPB1/HLA-A/CD40
GO:0034762	regulation of transmembrane transport	19	0.645516	1.78741	0.00277489	0.00277489	0.0125727	32	tags=26%, list=8%, signal=25%	CXCL10/CXCL9/CXCL11/CTSS/CX3CL1
GO:0034765	regulation of monoatomic ion transmembrane transport	18	0.658032	1.80488	0.00302537	0.00302537	0.0131365	32	tags=28%, list=8%, signal=27%	CXCL10/CXCL9/CXCL11/CTSS/CX3CL1
GO:0002819	regulation of adaptive immune response	16	0.675074	1.8049	0.00319527	0.00319527	0.0133192	88	tags=69%, list=21%, signal=56%	HLA-DRA/IRF1/HLA-DRB1/HLA-F/HLA-E/HLA-C/HLA-B/B2M/HLA-A/CD40/TAP2
GO:0042129	regulation of T cell proliferation	16	0.667325	1.78419	0.00426036	0.00426036	0.0170759	72	tags=56%, list=17%, signal=48%	IDO1/CCL5/IRF1/HLA-DRB1/HLA-DPA1/HLA-E/IL1A/HLA-DPB1/HLA-A
