# Supplementary material for: Single-cell transcriptomics reveals a role for pancreatic duct cells as potential mediators of inflammation in diabetes mellitus
Source: Front Immunol. 2024 Apr 29;15:1381319. doi: 10.3389/fimmu.2024.1381319 (PMC11089191; doi:10.3389/fimmu.2024.1381319)
Supplement: Supplementary file 8 [file Table_6.xlsx]

## Sheet: Alpha
ID	Description	setSize	enrichmentScore	NES	pvalue	p.adjust	qvalue	rank	leading_edge	core_enrichment
GO:0048525	negative regulation of viral process	20	0.819858	2.52325	0.000131165	0.000131165	0.00119232	34	tags=65%, list=12%, signal=61%	ISG15/MX1/IFIT1/LY6E/STAT1/RSAD2/IFITM3/OAS1/EIF2AK2/IFIH1/ISG20/PLSCR1/OAS3
GO:1903900	regulation of viral life cycle	20	0.784513	2.41447	0.000131165	0.000131165	0.00119232	42	tags=65%, list=15%, signal=59%	ISG15/MX1/IFIT1/LY6E/RSAD2/IFITM3/OAS1/EIF2AK2/IFIH1/ISG20/PLSCR1/OAS3/ADAR
GO:0019221	cytokine-mediated signaling pathway	20	0.712114	2.19165	0.000131165	0.000131165	0.00119232	51	tags=60%, list=19%, signal=53%	ISG15/MX1/STAT1/IFITM3/OAS1/PARP14/USP18/OAS3/PARP9/IRF7/ADAR/SP100
GO:0019079	viral genome replication	19	0.756711	2.30428	0.000132048	0.000132048	0.00119232	42	tags=63%, list=15%, signal=57%	ISG15/MX1/IFIT1/RSAD2/IFITM3/OAS1/EIF2AK2/IFIH1/ISG20/PLSCR1/OAS3/ADAR
GO:0045069	regulation of viral genome replication	17	0.80071	2.37181	0.00013421	0.00013421	0.00119232	42	tags=71%, list=15%, signal=64%	ISG15/MX1/IFIT1/RSAD2/IFITM3/OAS1/EIF2AK2/IFIH1/ISG20/PLSCR1/OAS3/ADAR
GO:0045071	negative regulation of viral genome replication	16	0.825415	2.40322	0.000135925	0.000135925	0.00119232	34	tags=69%, list=12%, signal=64%	ISG15/MX1/IFIT1/RSAD2/IFITM3/OAS1/EIF2AK2/IFIH1/ISG20/PLSCR1/OAS3
GO:0001819	positive regulation of cytokine production	20	0.688248	2.1182	0.000393494	0.000393494	0.0029586	41	tags=55%, list=15%, signal=50%	ISG15/STAT1/RSAD2/HLA-E/OAS1/EIF2AK2/IFIH1/B2M/OAS3/HLA-A/IRF7
GO:0002683	negative regulation of immune system process	18	0.659303	1.97987	0.00119713	0.00119713	0.00642154	42	tags=50%, list=15%, signal=45%	ISG15/HLA-E/OAS1/HLA-B/PARP14/USP18/OAS3/HLA-A/ADAR
GO:0006364	rRNA processing	19	-0.536576	-2.21729	0.00123457	0.00123457	0.00642154	79	tags=74%, list=29%, signal=56%	RPL35A/RPL14/RPS7/RPL10A/RPS25/RPS14/RPL7A/RPS16/RPS8/RPL26/RPL5/RPS6/RPL7/RPS17
GO:0016072	rRNA metabolic process	19	-0.536576	-2.21729	0.00123457	0.00123457	0.00642154	79	tags=74%, list=29%, signal=56%	RPL35A/RPL14/RPS7/RPL10A/RPS25/RPS14/RPL7A/RPS16/RPS8/RPL26/RPL5/RPS6/RPL7/RPS17
GO:0032102	negative regulation of response to external stimulus	17	0.664336	1.96785	0.0013421	0.0013421	0.00642154	42	tags=53%, list=15%, signal=48%	ISG15/HLA-E/OAS1/HLA-B/PARP14/USP18/OAS3/HLA-A/ADAR

## Sheet: Beta
ID	Description	setSize	enrichmentScore	NES	pvalue	p.adjust	qvalue	rank	leading_edge	core_enrichment
GO:0045071	negative regulation of viral genome replication	17	0.814918	2.54685	0.000179662	0.000179662	0.00411059	46	tags=65%, list=10%, signal=60%	ISG15/IFIT1/MX1/RSAD2/OAS1/IFITM3/PLSCR1/EIF2AK2/ISG20/BST2/OAS3
GO:0045069	regulation of viral genome replication	19	0.794246	2.53968	0.00018031	0.00018031	0.00411059	62	tags=68%, list=14%, signal=62%	ISG15/IFIT1/MX1/RSAD2/OAS1/IFITM3/PLSCR1/EIF2AK2/ISG20/BST2/OAS3/ADAR/IFIH1
GO:0042274	ribosomal small subunit biogenesis	16	-0.795312	-2.65941	0.000222173	0.000222173	0.00411059	98	tags=94%, list=22%, signal=76%	RPS19/RPS21/RPS5/RPSA/RPS28/RPL38/RPS7/RPS24/RPS27/RPS8/RPS14/RPS16/RPS25/RPS6/RPS17
GO:0042255	ribosome assembly	16	-0.793248	-2.65251	0.000222173	0.000222173	0.00411059	98	tags=94%, list=22%, signal=76%	RPS19/NOP53/RPL24/RPS5/RPSA/RPL11/RPS28/RPL38/RPS27/RPL10/RPS14/RPLP0/RPL6/RPL23A/RPL5
GO:0042273	ribosomal large subunit biogenesis	17	-0.779394	-2.64874	0.000225327	0.000225327	0.00411059	90	tags=88%, list=20%, signal=74%	NOP53/RPL24/RPL11/RPL38/RPL7A/RPL35A/RPL14/RPL10/RPL10A/RPLP0/RPL6/RPL23A/RPL5/RPL26/RPL7
GO:0019882	antigen processing and presentation	17	0.70053	2.18936	0.000359324	0.000359324	0.00411059	48	tags=53%, list=11%, signal=49%	HLA-C/B2M/HLA-E/HLA-B/PSMB8/HLA-A/PSME1/TAP1/CD68
GO:0031348	negative regulation of defense response	16	0.742621	2.27861	0.00036357	0.00036357	0.00411059	60	tags=56%, list=13%, signal=51%	ISG15/OAS1/HLA-E/HLA-B/HLA-A/PARP14/USP18/OAS3/ADAR
GO:0002250	adaptive immune response	16	0.69207	2.12351	0.00036357	0.00036357	0.00411059	69	tags=56%, list=15%, signal=49%	RSAD2/HLA-C/B2M/HLA-E/HLA-B/HLA-A/TAP1/IRF7/CD81
GO:0050777	negative regulation of immune response	15	0.756533	2.27912	0.000366099	0.000366099	0.00411059	60	tags=60%, list=13%, signal=54%	ISG15/OAS1/HLA-E/HLA-B/HLA-A/PARP14/USP18/OAS3/ADAR
GO:1901796	regulation of signal transduction by p53 class mediator	15	-0.631556	-2.07095	0.00110132	0.00110132	0.0111291	90	tags=60%, list=20%, signal=50%	NOP53/RPL37/RPL11/RPS7/RPL23/MIF/RPL5/RPS20/RPL26
GO:0002764	immune response-regulating signaling pathway	20	0.603295	1.95218	0.00178923	0.00178923	0.0164369	76	tags=55%, list=17%, signal=48%	RSAD2/OAS1/IFI35/PLSCR1/HLA-A/OAS3/DDX60/IRF7/IFIH1/CD81/RBCK1
GO:0002697	regulation of immune effector process	16	0.616982	1.89311	0.00454463	0.00454463	0.0382706	124	tags=81%, list=27%, signal=61%	RSAD2/B2M/HLA-E/HLA-B/HLA-A/BST2/DDX60/CD81/CADM1/TMBIM6/HLA-F/TAP2/CD47

## Sheet: Duct
ID	Description	setSize	enrichmentScore	NES	pvalue	p.adjust	qvalue	rank	leading_edge	core_enrichment
GO:0034340	response to type I interferon	18	0.717171	1.99847	0.000109039	0.000109039	0.00482069	48	tags=72%, list=22%, signal=61%	ISG15/IFIT1/IFI27/MX1/OAS1/IFITM1/IFITM3/STAT1/OAS3/IRF7/OAS2/SP100/IFITM2
GO:0071357	cellular response to type I interferon	17	0.701689	1.93438	0.000329092	0.000329092	0.00727466	48	tags=71%, list=22%, signal=60%	ISG15/IFIT1/IFI27/OAS1/IFITM1/IFITM3/STAT1/OAS3/IRF7/OAS2/SP100/IFITM2
GO:0060337	type I interferon signaling pathway	16	0.681137	1.85145	0.00121965	0.00121965	0.0179738	48	tags=69%, list=22%, signal=58%	ISG15/IFI27/OAS1/IFITM1/IFITM3/STAT1/OAS3/IRF7/OAS2/SP100/IFITM2
