# Supplementary material for: Single-cell transcriptomics reveals a role for pancreatic duct cells as potential mediators of inflammation in diabetes mellitus
Source: Front Immunol. 2024 Apr 29;15:1381319. doi: 10.3389/fimmu.2024.1381319 (PMC11089191; doi:10.3389/fimmu.2024.1381319)
Supplement: Supplementary file 9 [file Table_7.xlsx]

## Sheet: Small duct
ID	Description	setSize	enrichmentScore	NES	pvalue	p.adjust	qvalue	rank	leading_edge	core_enrichment
GO:0036293	response to decreased oxygen levels	48	-0.592261	-2.80207	0.000135483	0.000135483	0.00429255	140	tags=44%, list=10%, signal=41%	ATP1B1/HILPDA/RORA/CA9/ANGPTL4/FAM162A/CRYAB/ADM/EPAS1/EGR1/HSP90B1/PLOD2/DDIT4/BNIP3/PGK1/BNIP3L/VCAM1/SLC2A1/VEGFA/NDRG1/FOS
GO:0070482	response to oxygen levels	48	-0.592261	-2.80207	0.000135483	0.000135483	0.00429255	140	tags=44%, list=10%, signal=41%	ATP1B1/HILPDA/RORA/CA9/ANGPTL4/FAM162A/CRYAB/ADM/EPAS1/EGR1/HSP90B1/PLOD2/DDIT4/BNIP3/PGK1/BNIP3L/VCAM1/SLC2A1/VEGFA/NDRG1/FOS
GO:0001666	response to hypoxia	46	-0.612517	-2.87035	0.000136649	0.000136649	0.00429255	140	tags=59%, list=10%, signal=55%	PDK1/CD24/SMAD3/EGLN1/AQP1/LMNA/ATP1B1/HILPDA/RORA/CA9/ANGPTL4/FAM162A/CRYAB/ADM/EPAS1/EGR1/HSP90B1/PLOD2/DDIT4/BNIP3/PGK1/BNIP3L/VCAM1/SLC2A1/VEGFA/NDRG1/FOS
GO:0051960	regulation of nervous system development	38	-0.503454	-2.25763	0.000139606	0.000139606	0.00429255	162	tags=39%, list=11%, signal=36%	LDLR/BTG2/RTN4/NTRK2/LIF/MAP2K1/ID1/ID2/SPP1/HES1/BHLHE40/MACF1/SEMA3B/SEMA4B/VEGFA
GO:0010876	lipid localization	37	-0.498397	-2.22009	0.000140115	0.000140115	0.00429255	301	tags=51%, list=21%, signal=42%	PRKCD/CEL/ZC3H12A/OSBPL9/PLSCR1/SEC24A/NMB/EEPD1/LDLR/PLIN2/HILPDA/SPNS2/TNFRSF11A/SPP1/SERPINA5/UGCG/PNLIP/SLC2A1/CFTR
GO:0050767	regulation of neurogenesis	34	-0.572561	-2.49058	0.000141723	0.000141723	0.00429255	162	tags=44%, list=11%, signal=40%	LDLR/BTG2/RTN4/NTRK2/LIF/MAP2K1/ID1/ID2/SPP1/HES1/BHLHE40/MACF1/SEMA3B/SEMA4B/VEGFA
GO:0036294	cellular response to decreased oxygen levels	27	-0.593996	-2.42117	0.00014622	0.00014622	0.00429255	120	tags=70%, list=8%, signal=66%	JUND/STC1/MALAT1/VASN/PDK1/EGLN1/AQP1/LMNA/HILPDA/RORA/FAM162A/EPAS1/EGR1/BNIP3/PGK1/BNIP3L/VEGFA/NDRG1/FOS
GO:0071453	cellular response to oxygen levels	27	-0.593996	-2.42117	0.00014622	0.00014622	0.00429255	120	tags=70%, list=8%, signal=66%	JUND/STC1/MALAT1/VASN/PDK1/EGLN1/AQP1/LMNA/HILPDA/RORA/FAM162A/EPAS1/EGR1/BNIP3/PGK1/BNIP3L/VEGFA/NDRG1/FOS
GO:0071456	cellular response to hypoxia	27	-0.593996	-2.42117	0.00014622	0.00014622	0.00429255	120	tags=70%, list=8%, signal=66%	JUND/STC1/MALAT1/VASN/PDK1/EGLN1/AQP1/LMNA/HILPDA/RORA/FAM162A/EPAS1/EGR1/BNIP3/PGK1/BNIP3L/VEGFA/NDRG1/FOS
GO:0001701	in utero embryonic development	41	-0.484496	-2.21073	0.000276205	0.000276205	0.00482066	281	tags=49%, list=20%, signal=40%	KRT19/SMAD3/EGLN1/JUNB/ACVR1B/GPI/MAFF/RTN4/LIF/MAP2K1/ZMIZ1/ADM/EPAS1/SOCS3/TM4SF1/C6/HES1/CDKN1C/ELF3/VEGFA
GO:0006869	lipid transport	32	-0.526982	-2.25352	0.000286246	0.000286246	0.00482066	301	tags=53%, list=21%, signal=43%	PRKCD/CEL/OSBPL9/PLSCR1/SEC24A/NMB/EEPD1/LDLR/PLIN2/SPNS2/TNFRSF11A/SPP1/SERPINA5/UGCG/PNLIP/SLC2A1/CFTR
GO:0048568	embryonic organ development	31	-0.522416	-2.21284	0.00028777	0.00028777	0.00482066	281	tags=55%, list=20%, signal=45%	KRT19/SMAD3/RARA/EGLN1/EFNA1/TEAD1/JUNB/LIF/MAP2K1/ADM/EPAS1/SOCS3/INSIG2/ID2/HES1/CDKN1C/VEGFA
GO:0042063	gliogenesis	30	-0.548203	-2.30188	0.000288268	0.000288268	0.00482066	162	tags=43%, list=11%, signal=39%	LDLR/RTN4/NTRK2/LIF/MAP2K1/ZMIZ1/SYNE2/B4GALT5/ID2/CD9/HES1/BNIP3/NDRG1
GO:0005996	monosaccharide metabolic process	30	-0.543527	-2.28224	0.000288268	0.000288268	0.00482066	311	tags=57%, list=22%, signal=45%	HK2/PFKFB4/PDK1/ALDOA/MIDN/SESN2/INSR/GPI/HK1/TPI1/RORA/SLC39A14/ENO2/ATF3/PFKFB3/PGK1/SLC2A1
GO:0007409	axonogenesis	30	-0.539046	-2.26343	0.000288268	0.000288268	0.00482066	268	tags=50%, list=19%, signal=41%	PARD6B/SEMA6A/EFNA1/RPS6KA5/RAB10/RTN4/NTRK2/MAP2K1/B4GALT5/SPP1/MACF1/SEMA3B/SEMA4B/HSP90AA1/VEGFA
GO:0019318	hexose metabolic process	26	-0.560084	-2.2566	0.000292141	0.000292141	0.00482066	311	tags=62%, list=22%, signal=49%	HK2/PFKFB4/PDK1/ALDOA/MIDN/SESN2/INSR/GPI/HK1/TPI1/RORA/SLC39A14/ENO2/ATF3/PFKFB3/PGK1
GO:0042273	ribosomal large subunit biogenesis	25	0.536795	2.53565	0.000310174	0.000310174	0.00482066	452	tags=76%, list=32%, signal=53%	RPL35/RPL14/EBNA1BP2/NPM1/NOP2/RPL38/EIF6/NIP7/MRTO4/NOP16/GTPBP4/PAK1IP1/PES1/RPL23A/RPL6/BOP1/RPL11/SDAD1/RRP15
GO:0022618	ribonucleoprotein complex assembly	36	0.418132	2.24316	0.000346981	0.000346981	0.00482506	430	tags=69%, list=30%, signal=50%	EIF3B/RPS15/PRKDC/RPS19/NOP2/LSM4/WDR77/RPL38/EIF3J/EIF6/XRCC5/RPS5/MRTO4/SF3B4/SNRPG/EIF3I/RPL23A/RPL6/CPSF7/BOP1/SNRPF/RPL11/PRPF8/EIF3G/RPS28
GO:0071826	ribonucleoprotein complex subunit organization	36	0.418132	2.24316	0.000346981	0.000346981	0.00482506	430	tags=69%, list=30%, signal=50%	EIF3B/RPS15/PRKDC/RPS19/NOP2/LSM4/WDR77/RPL38/EIF3J/EIF6/XRCC5/RPS5/MRTO4/SF3B4/SNRPG/EIF3I/RPL23A/RPL6/CPSF7/BOP1/SNRPF/RPL11/PRPF8/EIF3G/RPS28
GO:0061564	axon development	32	-0.499236	-2.13487	0.000429369	0.000429369	0.00523749	268	tags=47%, list=19%, signal=39%	PARD6B/SEMA6A/EFNA1/RPS6KA5/RAB10/RTN4/NTRK2/MAP2K1/B4GALT5/SPP1/MACF1/SEMA3B/SEMA4B/HSP90AA1/VEGFA
GO:0045926	negative regulation of growth	28	-0.536237	-2.20878	0.00043611	0.00043611	0.00523749	261	tags=54%, list=18%, signal=45%	SMAD3/SEMA6A/SESN2/BCL6/ACVR1B/SPAG9/FGFR3/RTN4/CRYAB/SPP1/GJA1/BTG1/SEMA3B/SEMA4B/GDF15
GO:0042594	response to starvation	28	-0.525386	-2.16408	0.00043611	0.00043611	0.00523749	320	tags=54%, list=23%, signal=42%	FOXO3/WDR45B/ZC3H12A/MAP1LC3B/SESN2/RRAGD/PLIN2/ADM/ZFP36/TNFRSF11A/DDIT3/ATF3/HSPA5/SLC2A1/FOS
GO:0060537	muscle tissue development	45	-0.439289	-2.04832	0.0005493	0.0005493	0.00631003	440	tags=62%, list=31%, signal=44%	PLEC/CXADR/SOX6/DSG2/ITGB1/GPCPD1/PRKAR1A/KLF5/DDX17/PIM1/TIPARP/SMAD3/RARA/EGLN1/NR4A1/TTN/LMNA/SORBS2/MAFF/BTG2/EGR1/AKAP13/ID2/GJA1/BARX2/ATF3/VEGFA/FOS
GO:0071496	cellular response to external stimulus	39	-0.45257	-2.04143	0.000696476	0.000696476	0.00738621	396	tags=56%, list=28%, signal=42%	GABARAPL1/STK24/F11R/CD68/IRF1/FOXO3/WDR45B/PIM1/ZC3H12A/MAP1LC3B/SESN2/RRAGD/AQP1/BCL10/PLIN2/TNFRSF11A/ATF3/HSPA5/BNIP3/VCAM1/SLC2A1/FOS
GO:0007178	transmembrane receptor protein serine/threonine kinase signaling pathway	37	-0.465856	-2.07514	0.000700574	0.000700574	0.00738621	158	tags=43%, list=11%, signal=39%	SMAD3/FERMT2/ACVR1B/TOB1/PRDM16/ID1/ZMIZ1/SNX25/DACT2/WWTR1/EGR1/HES1/CDKN1C/HSPA5/FOS/GDF15
GO:0043491	protein kinase B signaling	28	-0.51653	-2.1276	0.00072685	0.00072685	0.00738621	263	tags=50%, list=19%, signal=42%	HPSE/SESN2/FERMT2/INSR/FGFR1/FAM110C/CIB1/RTN4/NTRK2/SFRP5/DDIT3/HSP90AA1/GDF15/H19
GO:0048812	neuron projection morphogenesis	49	-0.416082	-1.97859	0.000811798	0.000811798	0.00778769	403	tags=53%, list=28%, signal=39%	DAB2IP/USP9X/ITGB1/TSC22D4/TUBA1A/WEE1/ABI1/NEDD4L/PARD6B/SEMA6A/EFNA1/RPS6KA5/SPAG9/RAB10/RTN4/NTRK2/MAP2K1/ID1/UBB/B4GALT5/SPP1/MACF1/SEMA3B/SEMA4B/HSP90AA1/VEGFA
GO:0048667	cell morphogenesis involved in neuron differentiation	42	-0.441108	-2.0254	0.000825309	0.000825309	0.00778769	292	tags=43%, list=21%, signal=35%	NEDD4L/PARD6B/SEMA6A/EFNA1/RPS6KA5/RAB10/RTN4/NTRK2/MAP2K1/ID1/B4GALT5/SPP1/HES1/MACF1/SEMA3B/SEMA4B/HSP90AA1/VEGFA
GO:0010038	response to metal ion	32	-0.476072	-2.03582	0.000858738	0.000858738	0.00782371	273	tags=56%, list=19%, signal=46%	JUND/SLC1A1/TUBA1A/CACNA1H/TRPV6/PLSCR1/AQP1/JUNB/TTN/GPI/ITPKC/CPA1/HSPA5/BNIP3/FOSB/VCAM1/NDRG1/FOS
GO:0006403	RNA localization	28	0.441133	2.17152	0.000960615	0.000960615	0.00818724	322	tags=57%, list=23%, signal=45%	HNRNPAB/CCT6A/CCT5/CCT3/RAN/DKC1/YBX1/CCT7/NHP2/NOL6/NPM1/KHSRP/CCT4/SMG5/NOP58/NUTF2
GO:0033044	regulation of chromosome organization	28	0.43924	2.1622	0.000960615	0.000960615	0.00818724	442	tags=68%, list=31%, signal=48%	ACTB/CCT6A/CCT5/CCT3/TRIM28/DKC1/CCT7/PARP1/XRCC5/CCT4/BAZ1B/BCL7B/SMG5/ARID1A/MYC/NAA10/SMARCD1/NAT10/ANAPC7
GO:0010721	negative regulation of cell development	32	-0.470972	-2.01401	0.00100186	0.00100186	0.00827194	288	tags=50%, list=20%, signal=41%	ZC3H12A/SHB/SEMA6A/RARA/BCL6/LDLR/BTG2/TRIB1/RTN4/ID1/ID2/SPP1/HES1/SEMA3B/SEMA4B/VEGFA
GO:0006397	mRNA processing	46	0.345679	1.99969	0.00111773	0.00111773	0.00894901	648	tags=78%, list=46%, signal=44%	SFPQ/NCL/YBX1/HSPA8/U2AF2/RBMX/PTBP1/SNRNP70/LSM4/WDR77/KHSRP/SRRT/UBL5/SF3B4/SNRPG/LSM7/LSM3/CPSF7/SNRPF/PRPF8/SLTM/EFTUD2/RBM14/DAZAP1/SNRPD1/SCAF1/CPSF1/PRPF3/HNRNPA2B1/STRAP/SRSF2/SAFB/PUS1/LSM5/TSSC4/RBM28
GO:0051896	regulation of protein kinase B signaling	26	-0.517617	-2.0855	0.00116857	0.00116857	0.0090808	263	tags=50%, list=19%, signal=41%	HPSE/FERMT2/INSR/FGFR1/FAM110C/CIB1/RTN4/NTRK2/SFRP5/DDIT3/HSP90AA1/GDF15/H19
GO:0042274	ribosomal small subunit biogenesis	27	0.42712	2.08433	0.00158078	0.00158078	0.011302	718	tags=96%, list=51%, signal=48%	RPS15/PRKDC/NPM1/RPS19/RPL38/RPS16/WDR43/XRCC5/RPS5/IMP4/NOL11/RPS24/NAT10/RPS28/NOP14/UTP20/RRS1/WDR3/RIOK1/RPS7/WDR46/RPS6/RPS8/DCAF13/LTV1/DHX37
GO:0001894	tissue homeostasis	31	-0.468799	-1.98573	0.00158273	0.00158273	0.011302	116	tags=74%, list=8%, signal=70%	XIAP/CHMP4B/PRKCA/VCL/CXADR/NFKBIZ/ITGB1/F11R/SLC1A1/PLEKHM1/TUBA1A/TJP2/ALDH1A1/SNX10/WWTR1/TNFRSF11A/SPP1/HSPB1/MUC6/GJA1/SERPINA3/SLC2A1/VEGFA
GO:0060249	anatomical structure homeostasis	31	-0.468799	-1.98573	0.00158273	0.00158273	0.011302	116	tags=74%, list=8%, signal=70%	XIAP/CHMP4B/PRKCA/VCL/CXADR/NFKBIZ/ITGB1/F11R/SLC1A1/PLEKHM1/TUBA1A/TJP2/ALDH1A1/SNX10/WWTR1/TNFRSF11A/SPP1/HSPB1/MUC6/GJA1/SERPINA3/SLC2A1/VEGFA
GO:0051054	positive regulation of DNA metabolic process	31	0.399521	2.04214	0.00163827	0.00163827	0.0113907	411	tags=61%, list=29%, signal=44%	ACTB/HNRNPAB/CCT6A/CCT5/CCT3/TRIM28/PRKDC/DKC1/CCT7/PARP1/XRCC5/CCT4/BCL7B/ARID1A/MYC/RPS3/EXOSC6/FUS/SMARCD1
GO:1901342	regulation of vasculature development	35	-0.45697	-2.00191	0.00169468	0.00169468	0.0114808	436	tags=63%, list=31%, signal=45%	EPHA2/GAB1/DAB2IP/ITGB1/CHI3L1/CTSH/STAT3/HK2/ZC3H12A/SEMA6A/EGLN1/EFNA1/AQP1/EPN2/ID1/ANGPTL4/ADM/HSPB1/ITGA5/BTG1/PGK1/VEGFA
GO:0010035	response to inorganic substance	50	-0.40514	-1.93517	0.00175937	0.00175937	0.0116211	397	tags=50%, list=28%, signal=37%	NET1/JUND/STK24/SLC1A1/TUBA1A/CACNA1H/PRKCD/ZC3H12A/TRPV6/PLSCR1/EGLN1/AQP1/JUNB/TTN/GPI/CRYAB/ITPKC/CPA1/HSPA5/BNIP3/FOSB/VCAM1/NDRG1/FOS/H19
GO:0051168	nuclear export	27	0.42157	2.05725	0.00189693	0.00189693	0.0119825	606	tags=81%, list=43%, signal=48%	SFN/RPS15/RAN/RANGAP1/NOL6/NPM1/EIF6/LSG1/ABCE1/SMG5/HSPA9/PARK7/NUTF2/TXN/YWHAE/DESI1/SDAD1/NUP188/NSUN2/MDN1/HNRNPA2B1/RRS1
GO:0048588	developmental cell growth	25	-0.515047	-2.04661	0.00191797	0.00191797	0.0119825	183	tags=60%, list=13%, signal=53%	USP9X/ITGB1/TSC22D4/NEDD4L/SEMA6A/SPAG9/SORBS2/RTN4/AKAP13/SPP1/MACF1/SEMA3B/SEMA4B/HSP90AA1/VEGFA
GO:1901653	cellular response to peptide	39	-0.432857	-1.95251	0.00195013	0.00195013	0.0119825	319	tags=44%, list=23%, signal=35%	STAT3/PRKCD/SRSF5/SCNN1A/NR4A1/INSR/RAB10/ID1/SOCS3/SLC39A14/INSIG2/GRB10/GJA1/ERRFI1/VCAM1/FOS/GDF15
GO:0016052	carbohydrate catabolic process	26	-0.502778	-2.02571	0.00219106	0.00219106	0.0131568	319	tags=50%, list=23%, signal=39%	STAT3/HK2/ALDOA/INSR/GPI/HK1/PGAM1/TPI1/SLC4A4/ENO2/DDIT4/LDHA/PGK1
GO:0044262	cellular carbohydrate metabolic process	34	-0.454271	-1.97603	0.00226757	0.00226757	0.0133137	319	tags=53%, list=23%, signal=42%	GBE1/STAT3/HK2/PFKFB4/PDK1/IDH2/MIDN/SESN2/INSR/GNE/HK1/PGAM1/SYNJ2/TPI1/RORA/B4GALT5/PFKFB3/DDIT4
GO:0044703	multi-organism reproductive process	31	-0.463866	-1.96484	0.00244604	0.00244604	0.0137504	243	tags=42%, list=17%, signal=36%	RARA/JUNB/ACVR1B/MAFF/LIF/ADM/SPP1/ITGA5/GJA1/FOSB/SLC2A1/VEGFA/FOS
GO:0044706	multi-multicellular organism process	31	-0.463866	-1.96484	0.00244604	0.00244604	0.0137504	243	tags=42%, list=17%, signal=36%	RARA/JUNB/ACVR1B/MAFF/LIF/ADM/SPP1/ITGA5/GJA1/FOSB/SLC2A1/VEGFA/FOS
GO:0045765	regulation of angiogenesis	34	-0.446963	-1.94425	0.00255102	0.00255102	0.0140418	436	tags=62%, list=31%, signal=44%	EPHA2/GAB1/DAB2IP/ITGB1/CHI3L1/CTSH/STAT3/HK2/ZC3H12A/SEMA6A/EGLN1/EFNA1/AQP1/EPN2/ANGPTL4/ADM/HSPB1/ITGA5/BTG1/PGK1/VEGFA
GO:0010975	regulation of neuron projection development	40	-0.420728	-1.90846	0.00318825	0.00318825	0.0171912	164	tags=32%, list=12%, signal=30%	CIB1/MYLIP/RTN4/NTRK2/MAP2K1/ID1/SPP1/HES1/MACF1/SEMA3B/HSPA5/SEMA4B/VEGFA
GO:0046034	ATP metabolic process	35	-0.442017	-1.9364	0.00338935	0.00338935	0.01791	319	tags=46%, list=23%, signal=36%	STAT3/HK2/ALDOA/SDHA/INSR/GPI/HK1/PGAM1/TPI1/ATP1B1/SLC4A4/ENO2/DDIT4/LDHA/PGK1/H19
GO:0050808	synapse organization	33	0.367342	1.91608	0.00368139	0.00368139	0.0190718	144	tags=33%, list=10%, signal=31%	ACTB/CFL1/PFN1/FLNA/TUBB/OXTR/EIF4G1/RHOA/HSPA8/EFNB2/ITGA3
GO:0009612	response to mechanical stimulus	25	-0.493696	-1.96177	0.00398348	0.00398348	0.0202399	382	tags=60%, list=27%, signal=45%	JUND/F11R/CHI3L1/IRF1/TUBA1A/AQP1/TTN/GPI/BCL10/BTG2/TNFRSF11A/BNIP3/FOSB/SLC2A1/FOS
GO:0031668	cellular response to extracellular stimulus	31	-0.451514	-1.91252	0.00417266	0.00417266	0.0208012	444	tags=61%, list=31%, signal=43%	KLF10/PLEC/GABARAPL1/STK24/CD68/FOXO3/WDR45B/PIM1/ZC3H12A/MAP1LC3B/SESN2/RRAGD/PLIN2/TNFRSF11A/ATF3/HSPA5/VCAM1/SLC2A1/FOS
GO:1902074	response to salt	31	-0.449907	-1.90571	0.00460432	0.00460432	0.0225279	382	tags=58%, list=27%, signal=43%	JUND/SLC1A1/TUBA1A/CACNA1H/ZC3H12A/TRPV6/PPP1R1B/SCNN1A/JUNB/TTN/GPI/ITPKC/EGR1/HSP90B1/HSPA5/FOSB/HSP90AA1/FOS
GO:0031669	cellular response to nutrient levels	28	-0.469078	-1.93214	0.00494258	0.00494258	0.0234317	396	tags=57%, list=28%, signal=42%	GABARAPL1/STK24/CD68/FOXO3/WDR45B/PIM1/ZC3H12A/MAP1LC3B/SESN2/RRAGD/PLIN2/TNFRSF11A/ATF3/HSPA5/SLC2A1/FOS
GO:1901654	response to ketone	26	-0.481643	-1.94056	0.0049664	0.0049664	0.0234317	256	tags=42%, list=18%, signal=35%	SCNN1A/AQP1/GPI/ADCY5/CA9/SPP1/ERRFI1/DDIT4/FOSB/CFTR/FOS

## Sheet: Progenitor duct
ID	Description	setSize	enrichmentScore	NES	pvalue	p.adjust	qvalue	rank	leading_edge	core_enrichment
GO:0043408	regulation of MAPK cascade	49	-0.476123	-2.26653	0.00027499	0.00027499	0.0169334	213	tags=51%, list=23%, signal=41%	NBR1/SEMA6A/PDE5A/SORL1/APP/PER1/PDCD4/DAB2/AMBP/PDGFD/FGFR2/GCG/GADD45B/NDRG2/PKHD1/CHI3L1/ADRA2A/ERRFI1/NTRK2/VEGFA/GDF15/JUN/DUSP1/FGFR3/ATF3
GO:0009896	positive regulation of catabolic process	37	-0.519714	-2.30487	0.000287068	0.000287068	0.0169334	223	tags=57%, list=24%, signal=45%	SLC25A4/MOAP1/SORL1/APP/FOXO3/RNF128/ZFP36L1/DAB2/TRIB1/ZFP36/BTG2/HERPUD1/SOX9/BNIP3L/SLC4A4/ADRA2A/MYLIP/TOB1/HSP90AA1/HSPA1B/HSPA1A
GO:0070371	ERK1 and ERK2 cascade	26	-0.574423	-2.31747	0.000300842	0.000300842	0.0169334	214	tags=65%, list=23%, signal=52%	CTSH/SEMA6A/APP/GRB10/ZFP36L1/DAB2/PDGFD/FGFR2/GCG/SOX9/NDRG2/PKHD1/CHI3L1/ERRFI1/JUN/FGFR3/ATF3
GO:0050673	epithelial cell proliferation	35	-0.506387	-2.21295	0.000432838	0.000432838	0.0169334	266	tags=66%, list=29%, signal=49%	LAMB1/NR1D1/AR/SPINK1/KLF9/HMGB2/CEBPB/NRARP/MTSS1/ZFP36L1/DAB2/GLUL/FGFR2/ZFP36/CDKN1C/SOX9/PKHD1/NR4A1/ID2/ERRFI1/HES1/VEGFA/JUN
GO:0043410	positive regulation of MAPK cascade	26	-0.553691	-2.23383	0.000451264	0.000451264	0.0169334	110	tags=42%, list=12%, signal=38%	PDGFD/FGFR2/GCG/GADD45B/CHI3L1/ADRA2A/NTRK2/VEGFA/GDF15/JUN/FGFR3
GO:0010942	positive regulation of cell death	40	-0.479553	-2.16939	0.000567537	0.000567537	0.0169334	214	tags=52%, list=23%, signal=42%	CTSH/DLC1/MOAP1/ZBTB16/ITM2C/ADM/FOXO3/PDCD4/DDIT4/MCL1/GADD45B/NR4A1/BNIP3L/UBB/DDIT3/RHOB/BTG1/EGR1/JUN/ATF3/FOS
GO:0031331	positive regulation of cellular catabolic process	27	-0.547022	-2.23049	0.000599431	0.000599431	0.0169334	223	tags=59%, list=24%, signal=46%	SLC25A4/MOAP1/APP/FOXO3/ZFP36L1/DAB2/TRIB1/ZFP36/BTG2/HERPUD1/BNIP3L/SLC4A4/ADRA2A/TOB1/HSPA1B/HSPA1A
GO:0002181	cytoplasmic translation	38	0.390494	2.10145	0.00066379	0.00066379	0.0169334	96	tags=32%, list=10%, signal=30%	RPL28/RPS2/EIF4G1/RPS15/RPL35/EIF3B/RPL18/RPLP2/RPL8/RPL18A/RPL36/PKM
GO:0042327	positive regulation of phosphorylation	46	-0.4533	-2.12356	0.000693577	0.000693577	0.0169334	135	tags=37%, list=15%, signal=33%	VAV3/DAB2/PDGFD/FGFR2/GCG/SOX9/CHI3L1/SLC4A4/ADRA2A/NTRK2/EGR1/HES1/VEGFA/HSP90AA1/GDF15/LEFTY1/FGFR3
GO:0051090	regulation of DNA-binding transcription factor activity	27	-0.529455	-2.15886	0.000749288	0.000749288	0.0169334	71	tags=52%, list=8%, signal=49%	APP/RLIM/KLF4/TRIB1/PKHD1/ID2/ANXA4/SFRP5/DDIT3/BEX1/HES1/VEGFA/HSPA1B/HSPA1A
GO:0048545	response to steroid hormone	36	-0.487393	-2.14557	0.000862937	0.000862937	0.0169334	264	tags=58%, list=29%, signal=43%	NR1D1/ATP1A1/ZMIZ1/AR/SGK1/KLF9/HMGB2/PER1/ADM/DDIT4/ZFP36L1/DAB2/ZFP36/IGFBP7/ERRFI1/AQP1/SPP1/HSPA1B/FOSB/FOS/HSPA1A
GO:0050678	regulation of epithelial cell proliferation	32	-0.502396	-2.1485	0.00087349	0.00087349	0.0169334	266	tags=66%, list=29%, signal=48%	LAMB1/NR1D1/AR/SPINK1/KLF9/HMGB2/NRARP/MTSS1/ZFP36L1/DAB2/GLUL/FGFR2/ZFP36/CDKN1C/SOX9/PKHD1/NR4A1/ERRFI1/HES1/VEGFA/JUN
GO:0060537	muscle tissue development	27	-0.518899	-2.11582	0.001049	0.001049	0.0187716	107	tags=41%, list=12%, signal=37%	FGFR2/BTG2/SOX9/HEG1/NR4A1/ID2/SORBS2/EGR1/VEGFA/ATF3/FOS
GO:0001934	positive regulation of protein phosphorylation	39	-0.465259	-2.09014	0.00113976	0.00113976	0.0189389	124	tags=36%, list=13%, signal=32%	DAB2/PDGFD/GCG/SOX9/CHI3L1/ADRA2A/NTRK2/EGR1/HES1/VEGFA/HSP90AA1/GDF15/LEFTY1/FGFR3
GO:0007015	actin filament organization	44	0.355051	2.01502	0.00141844	0.00141844	0.0219983	361	tags=66%, list=39%, signal=42%	FLNA/PFN1/CFL1/TMSB10/CD47/RHOC/S100A10/MET/MYO5B/MYO5C/DBN1/CAPZB/NF2/ARPC4/WDR1/EZR/DIAPH1/FLII/RAC1/ARPC1A/TPM3/RHOA/RNH1/ITGB5/TPM4/COTL1/ALDOA/ZYX/TJP1
GO:0050877	nervous system process	44	-0.428943	-1.98911	0.00208855	0.00208855	0.0252969	102	tags=34%, list=11%, signal=32%	HEXB/BTG2/NPY1R/PDE8B/PPP1R1B/NR4A1/TUSC3/GATM/SFRP5/ADRA2A/DDIT3/NTRK2/HSP90AA1/AQP1/FOS
GO:0062197	cellular response to chemical stress	39	-0.438867	-1.97158	0.00213706	0.00213706	0.0252969	131	tags=33%, list=14%, signal=30%	FOXO3/ZFP36L1/MCL1/SLC2A1/PDGFD/ERRFI1/DDIT3/RHOB/JUN/AQP1/HSPA1B/FOS/HSPA1A
GO:0001816	cytokine production	47	-0.418362	-1.97261	0.00235196	0.00235196	0.0252969	212	tags=45%, list=23%, signal=36%	HMGB2/SORL1/APP/PER1/CEBPB/KLF4/PDCD4/RNF128/ZFP36/NDRG2/HEG1/CHI3L1/ANXA4/ADRA2A/ERRFI1/DDIT3/EGR1/HSP90AA1/CRP/HSPA1B/HSPA1A
GO:0001817	regulation of cytokine production	47	-0.418362	-1.97261	0.00235196	0.00235196	0.0252969	212	tags=45%, list=23%, signal=36%	HMGB2/SORL1/APP/PER1/CEBPB/KLF4/PDCD4/RNF128/ZFP36/NDRG2/HEG1/CHI3L1/ANXA4/ADRA2A/ERRFI1/DDIT3/EGR1/HSP90AA1/CRP/HSPA1B/HSPA1A
GO:0043065	positive regulation of apoptotic process	36	-0.449723	-1.97975	0.00244499	0.00244499	0.0252969	214	tags=50%, list=23%, signal=40%	CTSH/DLC1/MOAP1/ZBTB16/ITM2C/ADM/FOXO3/PDCD4/MCL1/GADD45B/NR4A1/BNIP3L/UBB/DDIT3/RHOB/BTG1/JUN/ATF3
GO:0043068	positive regulation of programmed cell death	36	-0.449723	-1.97975	0.00244499	0.00244499	0.0252969	214	tags=50%, list=23%, signal=40%	CTSH/DLC1/MOAP1/ZBTB16/ITM2C/ADM/FOXO3/PDCD4/MCL1/GADD45B/NR4A1/BNIP3L/UBB/DDIT3/RHOB/BTG1/JUN/ATF3
GO:0007178	transmembrane receptor protein serine/threonine kinase signaling pathway	33	-0.457342	-1.97037	0.00261172	0.00261172	0.0252969	40	tags=24%, list=4%, signal=24%	TOB1/EGR1/HES1/GDF15/LEFTY1/JUN/FOS/HSPA1A
GO:0071559	response to transforming growth factor beta	27	-0.498448	-2.03243	0.00269744	0.00269744	0.0252969	131	tags=41%, list=14%, signal=36%	ZFP36L1/DAB2/PDGFD/FGFR2/CDKN1C/SOX9/GDF15/LEFTY1/JUN/FOS/HSPA1A
GO:0071560	cellular response to transforming growth factor beta stimulus	27	-0.498448	-2.03243	0.00269744	0.00269744	0.0252969	131	tags=41%, list=14%, signal=36%	ZFP36L1/DAB2/PDGFD/FGFR2/CDKN1C/SOX9/GDF15/LEFTY1/JUN/FOS/HSPA1A
GO:0010817	regulation of hormone levels	38	-0.440864	-1.96714	0.00271856	0.00271856	0.0252969	276	tags=61%, list=30%, signal=44%	PAPSS2/DHRS7/NR1D1/ATP1A1/SPINK1/DHRS3/UGT2A3/PIM3/GJA1/ADM/DAB2/GLUL/CEL/CELA2A/GCG/ALDH1A1/PDE8B/ADRA2A/EGR1/CFTR/PNLIP/AQP1/SPP1
GO:0048589	developmental growth	38	-0.44033	-1.96475	0.00300472	0.00300472	0.0268844	131	tags=37%, list=14%, signal=33%	ADM/ZFP36L1/AGR2/FGFR2/NPY1R/CDKN1C/SOX9/HEG1/SORBS2/VEGFA/HSP90AA1/GDF15/FGFR3/SPP1
GO:0010038	response to metal ion	25	-0.504172	-2.00988	0.00332126	0.00332126	0.0286159	34	tags=24%, list=4%, signal=24%	NDRG1/CPA1/JUN/AQP1/FOSB/FOS
GO:0036293	response to decreased oxygen levels	29	-0.470339	-1.9538	0.00370206	0.00370206	0.0296971	155	tags=45%, list=17%, signal=39%	ADM/CPEB4/DDIT4/ZFP36L1/SLC2A1/PLOD2/BNIP3L/CRYAB/EGR1/NDRG1/VEGFA/AQP1/FOS
GO:0070482	response to oxygen levels	29	-0.470339	-1.9538	0.00370206	0.00370206	0.0296971	155	tags=45%, list=17%, signal=39%	ADM/CPEB4/DDIT4/ZFP36L1/SLC2A1/PLOD2/BNIP3L/CRYAB/EGR1/NDRG1/VEGFA/AQP1/FOS
GO:0001819	positive regulation of cytokine production	27	-0.479713	-1.95604	0.00404616	0.00404616	0.0305067	76	tags=30%, list=8%, signal=28%	HEG1/CHI3L1/ADRA2A/DDIT3/EGR1/HSP90AA1/HSPA1B/HSPA1A
GO:0010876	lipid localization	25	-0.493168	-1.96601	0.00407609	0.00407609	0.0305067	125	tags=36%, list=13%, signal=32%	HEXB/DAB2/SLC2A1/CEL/SERPINA5/CFTR/CRP/PNLIP/SPP1
GO:0030099	myeloid cell differentiation	43	-0.41266	-1.90113	0.00419639	0.00419639	0.0305067	239	tags=49%, list=26%, signal=38%	ACVR1B/IAPP/HMGB2/SNX10/ZBTB16/APP/CEBPB/MEIS1/FOXO3/KLF10/ZFP36L1/TRIB1/ZFP36/CDKN1C/APCS/ID2/VEGFA/JUN/HSPA1B/FOS/HSPA1A
GO:0001666	response to hypoxia	27	-0.473514	-1.93076	0.00464559	0.00464559	0.0327488	155	tags=44%, list=17%, signal=38%	ADM/DDIT4/ZFP36L1/SLC2A1/PLOD2/BNIP3L/CRYAB/EGR1/NDRG1/VEGFA/AQP1/FOS

## Sheet: Duct-Acinar
ID	Description	setSize	enrichmentScore	NES	pvalue	p.adjust	qvalue	rank	leading_edge	core_enrichment
GO:0042254	ribosome biogenesis	33	-0.58276	-2.58248	0.000194326	0.000194326	0.0168043	310	tags=82%, list=26%, signal=62%	RPS27L/RPL38/RPL35A/RPL27/RPS9/RPLP0/RPS7/RPS16/RPL5/RPS5/RPS27/RPL23A/RPL14/RPL35/RPL10/RPS14/RPL11/RPL7/RPS28/RPL6/RPS19/RPL26/RPS24/RPS6/RPS8/RPS25/RPS21
GO:0006457	protein folding	27	-0.606991	-2.53088	0.00019755	0.00019755	0.0168043	206	tags=63%, list=17%, signal=53%	HSP90AB1/PFDN5/HSPA8/ERP27/DNAJA4/TCP1/HSP90B1/DNAJA1/HSPA5/HSPE1/CRYAB/HSPD1/DNAJB1/HSPA1A/HSPH1/HSP90AA1/HSPA1B
GO:0016042	lipid catabolic process	25	-0.653996	-2.66397	0.000198059	0.000198059	0.0168043	23	tags=28%, list=2%, signal=28%	PNLIPRP1/INS/PNLIPRP2/PLA2G1B/CEL/CLPS/PNLIP
GO:0007249	I-kappaB kinase/NF-kappaB signaling	38	0.494631	2.44579	0.000206654	0.000206654	0.0168043	301	tags=61%, list=25%, signal=47%	NFKB2/NFKBIA/ASH1L/RELB/NFKB1/TNIP2/BCL3/TRAF1/ZC3H12A/BIRC2/PER1/EDN1/IRAK2/ROCK2/TAB2/IL1A/CPNE1/FLNA/DHX15/TNFRSF19/NR1D1/USP10/NFKBIB
GO:0006986	response to unfolded protein	26	-0.537721	-2.21523	0.000592651	0.000592651	0.0321279	232	tags=58%, list=20%, signal=47%	NCK2/HSP90AB1/HSPA8/ERP27/HERPUD1/DNAJA1/HSPA5/HSPE1/CCND1/HSPD1/DNAJB1/HSPA1A/HSPH1/HSP90AA1/HSPA1B
GO:0035966	response to topologically incorrect protein	26	-0.537721	-2.21523	0.000592651	0.000592651	0.0321279	232	tags=58%, list=20%, signal=47%	NCK2/HSP90AB1/HSPA8/ERP27/HERPUD1/DNAJA1/HSPA5/HSPE1/CCND1/HSPD1/DNAJB1/HSPA1A/HSPH1/HSP90AA1/HSPA1B
GO:0038061	NIK/NF-kappaB signaling	25	0.493419	2.13507	0.00100949	0.00100949	0.0469071	198	tags=52%, list=17%, signal=44%	NFKB2/CYLD/NFKBIA/EP300/RELB/NFKB1/BCL3/ZC3H12A/NFAT5/SPHK1/BIRC2/EDN1/CPNE1
GO:0043122	regulation of I-kappaB kinase/NF-kappaB signaling	29	0.445764	2.02757	0.0014245	0.0014245	0.0513455	526	tags=79%, list=44%, signal=45%	ASH1L/TNIP2/TRAF1/ZC3H12A/BIRC2/PER1/TAB2/IL1A/CPNE1/FLNA/DHX15/TNFRSF19/NR1D1/USP10/NFKBIB/TNFRSF10B/TNFAIP3/SQSTM1/TANK/MAP3K14/TRAF3/DHX36/BRD4
GO:0018205	peptidyl-lysine modification	33	0.431557	2.04168	0.00144152	0.00144152	0.0513455	355	tags=58%, list=30%, signal=42%	PRKAA2/HDAC9/EP300/EPC1/ASH1L/CREBBP/EGR1/BAZ1B/KAT6A/ARID4B/PER1/EPC2/SETBP1/PHF19/RANGAP1/EGR2/IWS1/RIF1/ING3
GO:0048511	rhythmic process	37	0.414811	2.03637	0.00165153	0.00165153	0.0513455	381	tags=62%, list=32%, signal=44%	NFKB2/PRKAA2/EP300/CREBBP/RELB/EGR1/SFPQ/KLF10/PTX3/NRIP1/NR1D2/HOMER1/PER1/ROCK2/DHX9/OXTR/KDM5B/NR1D1/ATF4/DYRK1A/ADNP/CRY1/AXL
GO:0034470	ncRNA processing	32	-0.468661	-2.05636	0.00174622	0.00174622	0.0513455	237	tags=59%, list=20%, signal=49%	RPL27/RPS7/RPS16/RPL5/RPS27/RPL14/RPL35/RPS14/RPL11/RPL7/RPS28/RPS19/RPL26/RPS24/RPS6/RPS8/RPS25/RPS21/H19
GO:0022613	ribonucleoprotein complex biogenesis	48	-0.417716	-2.05499	0.0018943	0.0018943	0.0513455	237	tags=56%, list=20%, signal=47%	RPL27/RPS9/RPLP0/RPS7/RPS16/HSP90AB1/RPL5/RPS5/RPL13A/RPS27/RPL23A/RPL14/RPL35/RPL10/RPS14/RPL11/RPL7/RPS28/RPL6/RPS19/RPL26/RPS24/RPS6/RPS8/RPS25/RPS21/HSP90AA1
GO:0010817	regulation of hormone levels	42	-0.421513	-1.99944	0.00211946	0.00211946	0.0530294	48	tags=17%, list=4%, signal=17%	AQP1/CFTR/INS/SPINK1/CEL/CELA2A/PNLIP
GO:0032496	response to lipopolysaccharide	31	0.432156	2.00849	0.00287592	0.00287592	0.0668166	399	tags=65%, list=34%, signal=44%	CXCL3/CXCL1/NFKBIA/NFKB1/TNIP2/ZC3H12A/MAP2K3/EDN1/IRAK2/TAB2/IL1A/NR4A1/NR1D1/SOD2/NFKBIB/RARA/AXL/TNFAIP3/SERPINE1/ADAM17
GO:0019221	cytokine-mediated signaling pathway	43	0.372423	1.90826	0.00355351	0.00355351	0.0770551	199	tags=40%, list=17%, signal=34%	CXCL3/CAV1/CYLD/CXCL1/IRF1/NFKBIA/CCL20/TNIP2/TRAF1/EGR1/SPHK1/BIRC2/EDN1/IRAK2/IL1A/CPNE1/CLCF1
GO:0002237	response to molecule of bacterial origin	32	0.413142	1.93763	0.00391914	0.00391914	0.0788599	399	tags=62%, list=34%, signal=43%	CXCL3/CXCL1/NFKBIA/NFKB1/TNIP2/ZC3H12A/MAP2K3/EDN1/IRAK2/TAB2/IL1A/NR4A1/NR1D1/SOD2/NFKBIB/RARA/AXL/TNFAIP3/SERPINE1/ADAM17
GO:0002757	immune response-activating signaling pathway	31	0.418026	1.94282	0.00431389	0.00431389	0.0788599	168	tags=42%, list=14%, signal=37%	CAV1/CYLD/IRF1/NFKBIA/EP300/CREBBP/NFKB1/TNIP2/ZC3H12A/ELF1/BIRC2/IRAK2/BCL2
GO:0006338	chromatin remodeling	42	0.37139	1.89228	0.00436409	0.00436409	0.0788599	348	tags=52%, list=29%, signal=38%	BAZ1A/EP300/KDM6B/CHD3/NFAT5/BAZ1B/CHD1/MTHFR/HNRNPC/KAT6A/ATF7IP/ZNF274/UBR5/INO80D/KDM5B/BRD2/TRIP12/DYRK1A/MYSM1/SART3/RYBP/RIF1
GO:0001525	angiogenesis	48	0.344769	1.82745	0.00465806	0.00465806	0.0797418	437	tags=60%, list=37%, signal=40%	CAV1/NPPB/HDAC9/HAND1/TNFAIP2/ZC3H12A/THBS1/SPHK1/ITGAV/AMOTL2/EDN1/ROCK2/IL1A/NOTCH2/FLNA/NR4A1/VEZF1/TNFRSF12A/PKM/NAA15/GPX1/TJP1/C1GALT1/TNFAIP3/SERPINE1/LEPR/EFNB2/RUNX1/EDN2
