# Supplementary material for: Single-cell transcriptomics reveals a role for pancreatic duct cells as potential mediators of inflammation in diabetes mellitus
Source: Front Immunol. 2024 Apr 29;15:1381319. doi: 10.3389/fimmu.2024.1381319 (PMC11089191; doi:10.3389/fimmu.2024.1381319)
Supplement: Supplementary file 10 [file Table_8.xlsx]

## Sheet: Alpha T1D
ID	Description	setSize	enrichmentScore	NES	pvalue	neglog10pvalue	p.adjust	qvalue	rank	leading_edge	core_enrichment
GO:0005539	glycosaminoglycan binding	9	0.737106	2.17847	0.000192234	3.71617	0.000192234	0.0355891	19	tags=56%, list=6%, signal=54%	REG1B/REG3A/REG1A/MDK/CXCL8
GO:0016491	oxidoreductase activity	35	-0.43299	-2.14109	0.000237812	3.62377	0.000237812	0.0355891	138	tags=77%, list=45%, signal=48%	AKR7A2/NDUFA2/PRDX5/MGST3/NDUFS7/UQCR10/QDPR/GAPDH/TECR/HSD17B12/GPX4/ND2/PARK7/PCBD1/PHGDH/ND5/CYTB/NDUFS6/SOD1/NDUFB4/NDUFB2/PRDX2/ND1/COX2/DCXR/COX3/ALDH1A1
GO:0042834	peptidoglycan binding	4	0.899766	1.95695	0.000402495	3.39524	0.000402495	0.0355891	6	tags=75%, list=2%, signal=75%	REG1B/REG3A/REG1A
GO:0070492	oligosaccharide binding	4	0.899766	1.95695	0.000402495	3.39524	0.000402495	0.0355891	6	tags=75%, list=2%, signal=75%	REG1B/REG3A/REG1A
GO:0038023	signaling receptor activity	5	0.841615	2.00736	0.000789266	3.10278	0.000789266	0.0465252	6	tags=60%, list=2%, signal=60%	REG1B/REG3A/REG1A
GO:0060089	molecular transducer activity	5	0.841615	2.00736	0.000789266	3.10278	0.000789266	0.0465252	6	tags=60%, list=2%, signal=60%	REG1B/REG3A/REG1A

## Sheet: Beta T1D
ID	Description	setSize	enrichmentScore	NES	pvalue	neglog10pvalue	p.adjust	qvalue	rank	leading_edge	core_enrichment
GO:0051082	unfolded protein binding	14	-0.773247	-2.75392	0.00019073	3.71958	0.00019073	0.0140206	62	tags=79%, list=13%, signal=70%	NUDC/HSPD1/PTGES3/TUBB4B/HSPA8/HSP90AA1/HSPA1B/HSPE1/SCG5/HSPA1A/HSPB1
GO:0098772	molecular function regulator activity	68	-0.398727	-2.29694	0.000191058	3.71883	0.000191058	0.0140206	73	tags=34%, list=15%, signal=33%	PHPT1/CHGB/MANF/PARK7/OAZ1/SST/ALDH1A1/PDCD5/ANXA5/TIMP1/CALM1/PFN1/GSTP1/CSTB/DAD1/MIF/HSP90AA1/TTR/SCG5/NPY/HSPA1A/GCG/HSPB1
GO:0044183	protein folding chaperone	8	-0.84543	-2.43246	0.000193461	3.71341	0.000193461	0.0140206	56	tags=88%, list=12%, signal=78%	HSPD1/HSPA8/HSP90AA1/HSPA1B/HSPE1/HSPA1A/HSPB1
GO:0003735	structural constituent of ribosome	50	0.564361	3.05802	0.00020803	3.68187	0.00020803	0.0140206	184	tags=86%, list=39%, signal=59%	RPS29/RPS4Y1/RPL38/RPL39/RPS27/RPL37A/RPL34/RPS26/RPL7/RPLP2/RPL13A/RPL36/RPS19/RPL28/RPL31/RPS15A/RPL4/RPL35/RPL37/RPL21/RPS25/RPL27A/MRPL33/RPS15/RPL35A/RPS12/RPLP0/RPS20/RPS18/RPL23A/RPSA/RPS8/RPS21/RPL32/RPS28/RPL6/RPS5/RPL41/RPS14/RPS2/RPS13/RPS27A/RPL29
GO:0036094	small molecule binding	59	-0.409186	-2.28118	0.000379291	3.42103	0.000379291	0.0140206	64	tags=32%, list=14%, signal=32%	PARK7/HSPD1/TUBA1A/TUBA4A/CKB/ALDH1A1/PFN1/TUBB4B/HSPA8/GAD2/HSP90AA1/DBI/HSPA1B/RBP4/HSPE1/ACTG1/SCG5/HSPA1A/ACTB
GO:0000166	nucleotide binding	52	-0.408223	-2.19222	0.000383215	3.41656	0.000383215	0.0140206	56	tags=31%, list=12%, signal=30%	HSPD1/TUBA1A/TUBA4A/CKB/ALDH1A1/PFN1/TUBB4B/HSPA8/HSP90AA1/DBI/HSPA1B/HSPE1/ACTG1/SCG5/HSPA1A/ACTB
GO:1901265	nucleoside phosphate binding	52	-0.408223	-2.19222	0.000383215	3.41656	0.000383215	0.0140206	56	tags=31%, list=12%, signal=30%	HSPD1/TUBA1A/TUBA4A/CKB/ALDH1A1/PFN1/TUBB4B/HSPA8/HSP90AA1/DBI/HSPA1B/HSPE1/ACTG1/SCG5/HSPA1A/ACTB
GO:0019899	enzyme binding	74	-0.33963	-1.98636	0.000385356	3.41414	0.000385356	0.0140206	66	tags=28%, list=14%, signal=29%	TERF2IP/PARK7/HSPD1/UCHL1/PTGES3/TUBA4A/CKB/TIMP1/CALM1/UBB/PFN1/GSTP1/HSPA8/CSTB/MIF/HSP90AA1/HSPA1B/ACTG1/HSPA1A/ACTB/HSPB1
GO:0017076	purine nucleotide binding	47	-0.42436	-2.21383	0.000387222	3.41204	0.000387222	0.0140206	56	tags=32%, list=12%, signal=31%	HSPD1/TUBA1A/TUBA4A/CKB/PFN1/TUBB4B/HSPA8/HSP90AA1/DBI/HSPA1B/HSPE1/ACTG1/SCG5/HSPA1A/ACTB
GO:0140662	ATP-dependent protein folding chaperone	7	-0.830295	-2.26886	0.000392003	3.40671	0.000392003	0.0140206	56	tags=86%, list=12%, signal=77%	HSPD1/HSPA8/HSP90AA1/HSPA1B/HSPE1/HSPA1A
GO:0140545	ATP-dependent protein disaggregase activity	3	-0.952991	-1.88	0.000397062	3.40114	0.000397062	0.0140206	26	tags=100%, list=6%, signal=95%	HSPA1B/HSPA1A
GO:0043168	anion binding	58	-0.366811	-2.03087	0.000569368	3.24461	0.000569368	0.0141005	56	tags=28%, list=12%, signal=28%	HSPD1/TUBA1A/TUBA4A/CKB/PFN1/GSTP1/TUBB4B/HSPA8/GAD2/HSP90AA1/HSPA1B/HSPE1/ACTG1/SCG5/HSPA1A/ACTB
GO:0140657	ATP-dependent activity	15	-0.596077	-2.17351	0.000574823	3.24047	0.000574823	0.0141005	81	tags=60%, list=17%, signal=51%	ATP6V1D/MYL6/ATP6V0B/HSPD1/HSPA8/HSP90AA1/HSPA1B/HSPE1/HSPA1A
GO:0032553	ribonucleotide binding	45	-0.415767	-2.14336	0.000575595	3.23988	0.000575595	0.0141005	56	tags=31%, list=12%, signal=30%	HSPD1/TUBA1A/TUBA4A/CKB/TUBB4B/HSPA8/HSP90AA1/DBI/HSPA1B/HSPE1/ACTG1/SCG5/HSPA1A/ACTB
GO:0032555	purine ribonucleotide binding	45	-0.415767	-2.14336	0.000575595	3.23988	0.000575595	0.0141005	56	tags=31%, list=12%, signal=30%	HSPD1/TUBA1A/TUBA4A/CKB/TUBB4B/HSPA8/HSP90AA1/DBI/HSPA1B/HSPE1/ACTG1/SCG5/HSPA1A/ACTB
GO:0005102	signaling receptor binding	44	-0.421838	-2.15914	0.000580833	3.23595	0.000580833	0.0141005	72	tags=36%, list=15%, signal=34%	CHGB/MANF/PARK7/UCHL1/SST/TIMP1/TUBB4B/HSPA8/MIF/HSP90AA1/DBI/HSPA1B/TTR/NPY/HSPA1A/GCG
GO:0005200	structural constituent of cytoskeleton	10	-0.695843	-2.17885	0.000769231	3.11394	0.000769231	0.0167311	101	tags=80%, list=21%, signal=64%	TUBB2A/ARPC5/TUBA1A/TUBA4A/TUBB4B/ARPC3/ACTG1/ACTB
GO:0001664	G protein-coupled receptor binding	12	-0.667582	-2.23432	0.000775344	3.11051	0.000775344	0.0167311	55	tags=50%, list=12%, signal=45%	UCHL1/HSPA8/HSPA1B/NPY/HSPA1A/GCG
GO:0030545	signaling receptor regulator activity	16	-0.578919	-2.15728	0.000958038	3.01862	0.000958038	0.0169928	72	tags=50%, list=15%, signal=44%	CHGB/MANF/SST/TIMP1/MIF/TTR/NPY/GCG
GO:0030546	signaling receptor activator activity	16	-0.578919	-2.15728	0.000958038	3.01862	0.000958038	0.0169928	72	tags=50%, list=15%, signal=44%	CHGB/MANF/SST/TIMP1/MIF/TTR/NPY/GCG
GO:0048018	receptor ligand activity	16	-0.578919	-2.15728	0.000958038	3.01862	0.000958038	0.0169928	72	tags=50%, list=15%, signal=44%	CHGB/MANF/SST/TIMP1/MIF/TTR/NPY/GCG
GO:0035639	purine ribonucleoside triphosphate binding	42	-0.412455	-2.08938	0.000962464	3.01662	0.000962464	0.0169928	56	tags=31%, list=12%, signal=30%	HSPD1/TUBA1A/TUBA4A/CKB/TUBB4B/HSPA8/HSP90AA1/HSPA1B/HSPE1/ACTG1/SCG5/HSPA1A/ACTB

## Sheet: Duct T1D
ID	Description	setSize	enrichmentScore	NES	pvalue	neglog10pvalue	p.adjust	qvalue	rank	leading_edge	core_enrichment
GO:0003735	structural constituent of ribosome	52	0.664771	3.17642	0.000150399	3.82276	0.000150399	0.0112632	174	tags=63%, list=18%, signal=55%	RPS17/RPL17/RPL36A/RPL31/RPS29/RPS10/RPS27L/RPL38/RPL7/RPL34/RPL39/RPL13A/RPS27/RPLP2/RPS28/RPL27A/RPS21/RPL36/RPL26/RPS20/RPL21/RPS26/RPL41/RPL37A/MRPL33/RPS25/RPS15A/RPL35/RPL27/RPL23A/RPL23/NDUFA7/MRPL52
GO:0030545	signaling receptor regulator activity	30	0.6047	2.50355	0.000162153	3.79007	0.000162153	0.0112632	80	tags=47%, list=8%, signal=44%	PPY/CXCL8/CCL20/REG1A/CCL2/CXCL1/GCG/CXCL6/IL32/CXCL3/MIF/CXCL2/CCN2/SST
GO:0030546	signaling receptor activator activity	30	0.6047	2.50355	0.000162153	3.79007	0.000162153	0.0112632	80	tags=47%, list=8%, signal=44%	PPY/CXCL8/CCL20/REG1A/CCL2/CXCL1/GCG/CXCL6/IL32/CXCL3/MIF/CXCL2/CCN2/SST
GO:0048018	receptor ligand activity	30	0.6047	2.50355	0.000162153	3.79007	0.000162153	0.0112632	80	tags=47%, list=8%, signal=44%	PPY/CXCL8/CCL20/REG1A/CCL2/CXCL1/GCG/CXCL6/IL32/CXCL3/MIF/CXCL2/CCN2/SST
GO:0001664	G protein-coupled receptor binding	22	0.631922	2.40192	0.000166834	3.77772	0.000166834	0.0112632	51	tags=45%, list=5%, signal=44%	PPY/CXCL8/CCL20/CCL2/CXCL1/GCG/CXCL6/DEFB1/CXCL3/CXCL2
GO:0005126	cytokine receptor binding	20	0.66296	2.44482	0.000168748	3.77276	0.000168748	0.0112632	51	tags=45%, list=5%, signal=44%	CXCL8/CCL20/CCL2/CXCL1/CXCL6/DEFB1/CXCL3/MIF/CXCL2
GO:0042379	chemokine receptor binding	11	0.8424	2.56286	0.000174795	3.75747	0.000174795	0.0112632	51	tags=73%, list=5%, signal=70%	CXCL8/CCL20/CCL2/CXCL1/CXCL6/DEFB1/CXCL3/CXCL2
GO:0005125	cytokine activity	13	0.843308	2.70189	0.000174856	3.75732	0.000174856	0.0112632	51	tags=69%, list=5%, signal=67%	CXCL8/CCL20/CCL2/CXCL1/CXCL6/IL32/CXCL3/MIF/CXCL2
GO:0008009	chemokine activity	8	0.911984	2.49761	0.000178253	3.74896	0.000178253	0.0112632	51	tags=88%, list=5%, signal=84%	CXCL8/CCL20/CCL2/CXCL1/CXCL6/CXCL3/CXCL2
GO:0045236	CXCR chemokine receptor binding	5	0.952821	2.19994	0.000186741	3.72876	0.000186741	0.0112632	51	tags=100%, list=5%, signal=95%	CXCL8/CXCL1/CXCL6/CXCL3/CXCL2
GO:0042834	peptidoglycan binding	4	0.918638	1.95687	0.000190223	3.72074	0.000190223	0.0112632	19	tags=75%, list=2%, signal=74%	REG1B/REG1A/REG3A
GO:0070492	oligosaccharide binding	4	0.918638	1.95687	0.000190223	3.72074	0.000190223	0.0112632	19	tags=75%, list=2%, signal=74%	REG1B/REG1A/REG3A
GO:0005198	structural molecule activity	104	0.359817	1.98978	0.000275482	3.55991	0.000275482	0.0150567	164	tags=34%, list=17%, signal=31%	RPS17/RPL17/RPL36A/RPL31/RPS29/RPS10/RPS27L/RPL38/RPL7/RPL34/RPL39/RPL13A/RPS27/RPLP2/RPS28/RPL27A/RPS21/RPL36/RPL26/RPS20/RPL21/RPS26/RPL41/RPL37A/MRPL33/RPS25/ACTB/RPS15A/ARPC1B/RPL35/RPL27/ACTR3/RPL23A/RPL23/NDUFA7
GO:0005159	insulin-like growth factor receptor binding	2	-0.993865	-1.68324	0.00040404	3.39358	0.00040404	0.0205058	9	tags=100%, list=1%, signal=99%	INS
GO:0031731	CCR6 chemokine receptor binding	2	0.976483	1.63156	0.000988924	3.00484	0.000988924	0.0468438	25	tags=100%, list=3%, signal=98%	CCL20/DEFB1

## Sheet: Acinar T1D
ID	Description	setSize	enrichmentScore	NES	pvalue	neglog10pvalue	p.adjust	qvalue	rank	leading_edge	core_enrichment
GO:0005198	structural molecule activity	84	0.46312	2.31147	0.000124906	3.90342	0.000124906	0.0117555	178	tags=63%, list=37%, signal=48%	OLFM4/RPS17/RPL17/RPL36A/RPL31/RPL39/RPL7/RPS10/RPS29/RPL26/RPS27/RPL38/RPL34/RPL21/RPL36/RPS4Y1/RPL13A/RPS28/RPL27A/ACTB/RPL35/RPS20/RPS15A/RPS21/TUBB/RPS26/TUBA1B/RPL41/RPL23A/RPS25/RPL37A/RPLP2/IGFBP7/RPS27L/H1-0/RPS27A/RPLP0/RPS6/MYL6/RPLP1/RPS19/RPL27/H3-3B/RPL18A/RPL10A/RPL23/RPS3A/TPM1/RPL4/RPL10/RPL35A/MRPL33/TUBA1C
GO:0003735	structural constituent of ribosome	60	0.525793	2.45259	0.000130039	3.88593	0.000130039	0.0117555	177	tags=72%, list=37%, signal=52%	RPS17/RPL17/RPL36A/RPL31/RPL39/RPL7/RPS10/RPS29/RPL26/RPS27/RPL38/RPL34/RPL21/RPL36/RPS4Y1/RPL13A/RPS28/RPL27A/RPL35/RPS20/RPS15A/RPS21/RPS26/RPL41/RPL23A/RPS25/RPL37A/RPLP2/RPS27L/RPS27A/RPLP0/RPS6/RPLP1/RPS19/RPL27/RPL18A/RPL10A/RPL23/RPS3A/RPL4/RPL10/RPL35A/MRPL33
GO:0005125	cytokine activity	10	0.83678	2.39815	0.000152672	3.81624	0.000152672	0.0117555	69	tags=90%, list=14%, signal=79%	CXCL8/IL32/CXCL2/CCL2/MIF/SPP1/TIMP1/CXCL1/CXCL3
GO:0005126	cytokine receptor binding	7	0.807735	2.06738	0.000157109	3.8038	0.000157109	0.0117555	69	tags=86%, list=14%, signal=74%	CXCL8/CXCL2/CCL2/MIF/CXCL1/CXCL3
GO:0008009	chemokine activity	5	0.864693	1.96621	0.000164231	3.78455	0.000164231	0.0117555	69	tags=100%, list=14%, signal=86%	CXCL8/CXCL2/CCL2/CXCL1/CXCL3
GO:0042379	chemokine receptor binding	5	0.864693	1.96621	0.000164231	3.78455	0.000164231	0.0117555	69	tags=100%, list=14%, signal=86%	CXCL8/CXCL2/CCL2/CXCL1/CXCL3
GO:0004252	serine-type endopeptidase activity	13	-0.7562	-2.67374	0.00030349	3.51786	0.00030349	0.0127384	51	tags=77%, list=11%, signal=71%	CTRB1/CELA3A/PRSS2/PRSS1/CELA3B/CTRC/KLK1/CELA2B/PRSS3/CELA2A
GO:0008236	serine-type peptidase activity	13	-0.7562	-2.67374	0.00030349	3.51786	0.00030349	0.0127384	51	tags=77%, list=11%, signal=71%	CTRB1/CELA3A/PRSS2/PRSS1/CELA3B/CTRC/KLK1/CELA2B/PRSS3/CELA2A
GO:0017171	serine hydrolase activity	13	-0.7562	-2.67374	0.00030349	3.51786	0.00030349	0.0127384	51	tags=77%, list=11%, signal=71%	CTRB1/CELA3A/PRSS2/PRSS1/CELA3B/CTRC/KLK1/CELA2B/PRSS3/CELA2A
GO:0004175	endopeptidase activity	16	-0.675598	-2.57031	0.000311333	3.50678	0.000311333	0.0127384	51	tags=56%, list=11%, signal=52%	CELA3A/PRSS2/PRSS1/CELA3B/CTRC/KLK1/CELA2B/PRSS3/CELA2A
GO:0008233	peptidase activity	20	-0.680784	-2.79308	0.000326264	3.48643	0.000326264	0.0127384	51	tags=55%, list=11%, signal=51%	CELA3A/PRSS2/PRSS1/CELA3B/CPB1/CTRC/KLK1/CELA2B/CPA1/PRSS3/CELA2A
GO:0016787	hydrolase activity	51	-0.502028	-2.68992	0.000419992	3.37676	0.000419992	0.0150313	60	tags=37%, list=13%, signal=36%	HSP90AA1/RHOBTB3/CELA3A/PRSS2/PRSS1/PNLIPRP1/CELA3B/CPB1/CTRC/GNAS/PLA2G1B/HSPA5/KLK1/CELA2B/PNLIP/CPA1/CEL/PRSS3/CELA2A
GO:0016298	lipase activity	4	-0.938819	-2.06923	0.000496524	3.30406	0.000496524	0.0152317	34	tags=100%, list=7%, signal=94%	PLA2G1B/PNLIP/CEL
GO:0052689	carboxylic ester hydrolase activity	4	-0.938819	-2.06923	0.000496524	3.30406	0.000496524	0.0152317	34	tags=100%, list=7%, signal=94%	PLA2G1B/PNLIP/CEL
GO:0003824	catalytic activity	149	-0.234315	-1.60964	0.000698324	3.15594	0.000698324	0.0177845	39	tags=15%, list=8%, signal=20%	MKNK2/PRSS1/PNLIPRP1/COX2/RIOK3/CELA3B/CPB1/CYTB/CTRC/GNAS/COX3/PLA2G1B/ATP6/ND1/HSPA5/KLK1/CELA2B/PNLIP/CPA1/CEL/PRSS3/CELA2A
GO:0030545	signaling receptor regulator activity	13	0.63896	1.99668	0.000745379	3.12762	0.000745379	0.0177845	69	tags=85%, list=14%, signal=74%	CXCL8/IL32/CXCL2/CCL2/PPY/MIF/SPP1/TIMP1/GCG/CXCL1/CXCL3
GO:0030546	signaling receptor activator activity	13	0.63896	1.99668	0.000745379	3.12762	0.000745379	0.0177845	69	tags=85%, list=14%, signal=74%	CXCL8/IL32/CXCL2/CCL2/PPY/MIF/SPP1/TIMP1/GCG/CXCL1/CXCL3
GO:0048018	receptor ligand activity	13	0.63896	1.99668	0.000745379	3.12762	0.000745379	0.0177845	69	tags=85%, list=14%, signal=74%	CXCL8/IL32/CXCL2/CCL2/PPY/MIF/SPP1/TIMP1/GCG/CXCL1/CXCL3
GO:0001664	G protein-coupled receptor binding	10	0.692554	1.98481	0.000916031	3.03809	0.000916031	0.0207058	69	tags=70%, list=14%, signal=61%	CXCL8/CXCL2/CCL2/PPY/GCG/CXCL1/CXCL3
